# Supplementary material for: Estrogen receptor-beta sensitizes breast cancer cells to the anti-estrogenic actions of endoxifen
Source: Breast Cancer Res. 2011 Mar 10;13(2):R27. doi: 10.1186/bcr2844 (PMC3219188; doi:10.1186/bcr2844)
Supplement: Additional file 1 — Table indicating the sequences of primers used throughout this manuscript. [file bcr2844-S1.XLS]

## Sheet: Sheet1
Additional File 1. Sequence of primers utilized in this manuscript.
Gene	5’ primer	3’ primer
AREG	5’-GGGAGTGAGATTTCCCCTGT	5’-AGCCAGGTATTTGTGGTTCG
CCND1	5’-AGAGGCGGAGGAGAACAAAC	5’-GGAACAAGAGGCAACGAAG
PS2	5’-CACCATGGAGAACAAGGTGA	5’-TGACACCAGGAAAACCACAA
PGR	5’-GCGCATATTCCAGAGCTGA	5’-TCCAAGACACTGTCCAGCAG
TBP	5’-AGTTGTACAGAAGTTGGGTTTTC	5’-AACAATTCTGGGTTTGATCATTC
ANXA9	5’-CTGTCCAGAACCGTTTCCAT	5’-AGTTTCCTGGAGGGCTTGAT
ARHGEF3	5’-TGAGGCACACACCAAATGAT	5’-GAGCTGTCGATCAGGGAGTC
ASCL1	5’-CGGCCAACAAGAAGATGAGT	5’-TGGAGTAGTTGGGGGAGATG
CELSR2	5’-GTGACTCAAACCCGTGTCCT	5’-CTCACAGTATGGCCCAAGGT
CHEK1	5’-CAGGGGTGGTTTATCTGCAT	5’-TCCACAGGACCAAACATCAA
CST1	5’-ACAAGGCCACCAAAGATGAC	5’-TCACCAGGGACCTTCTGTTC
CST5	5’-CTTTGCCATCAGCGAGTACA	5’-ATCCTCCCAGGGAACTTCAT
FBN2	5’-AATGTGGGTCTCAACCTTCG	5’-CTGTAGCCACCCAGGATGTT
H19	5’-AAAGACACCATCGGAACAGC	5’-AGAGTCGTGGAGGCTTTGAA
NFIX	5’-GGCTCTACAAGTCGCCTCAG	5’-CCCGGAAGTCACAAAACAGT
PDZK1	5’-CCAAGGTAAAAAGGGGGTGT	5’-CACGGCTTCCTGACTTCTTC
PGM5	5’-CTGACCACCTCCGAGAGAAG	5’-GGGATCCAACCCCTCATAGT
PODXL	5’-CTCCCAAAGTGCTGGGATTA	5’-CCACAGTGGGAGAAGGTGTT
PTGES	5’-GAAGAAGGCCTTTGCCAAC	5’-GGGTTAGGACCCAGAAAGGA
RASD1	5’-AAGAAGAACAGCAGCCTGGA	5’-ACATGAGGTCGCTGTGTACG
TIMP3	5’-CTGACAGGTCGCGTCTATGA	5’-GGCGTAGTGTTTGGACTGGT
