# Supplementary material for: Estrogen receptor-beta sensitizes breast cancer cells to the anti-estrogenic actions of endoxifen
Source: Breast Cancer Res. 2011 Mar 10;13(2):R27. doi: 10.1186/bcr2844 (PMC3219188; doi:10.1186/bcr2844)
Supplement: Additional file 3 — Table indicating the genes determined to be significantly regulated by 1 nM estrogen in parental and ERβ expressing MCF7 cells. [file bcr2844-S3.XLS]

## Sheet: Sheet1
Additional File 3
Genes significantly regulated by 1nM estrogen only in parental MCF7 cells
	MCF7 Parental Cells			MCF7-ERβ Cells
Gene Symbol	Fold Change	PValue		Fold Change	PValue
NFIX	-2.02096	1.70026e-08		-1.43027	8.84625e-05
ATP2C2	-1.86459	8.77175e-07		-1.28725	0.00701408
FBN2	-1.84133	8.8136e-07		-1.40278	0.00062557
ARID5B	-1.82562	9.01876e-08		-1.46426	2.92811e-05
ST6GALNAC2	-1.67894	8.43442e-08		-1.35958	5.77863e-05
ITPR1	-1.67361	1.93336e-06		-1.49981	3.38669e-05
RAB40B	-1.6398	3.22629e-06		-1.29286	0.00249775
RNF43	-1.63716	2.20041e-07		-1.39338	3.08346e-05
PRRC1	-1.63678	1.86902e-05		-1.13804	0.139156
HS.311428	-1.63497	7.86202e-06		-1.40492	0.000408448
CXCR4	-1.61659	7.30211e-07		-1.32709	0.000312041
PUNC	-1.60536	6.75603e-07		-1.49129	5.78183e-06
FFAR2	-1.60084	0.000130345		-1.40553	0.00237201
KIAA0644	-1.59318	5.97504e-06		-1.42583	0.000127035
NOTCH3	-1.58254	3.31558e-05		-1.43773	0.000371294
COQ10A	-1.57835	0.000113807		-1.23712	0.0320984
DDEFL1	-1.5744	1.28588e-06		-1.16937	0.0214282
FZD4	-1.57252	4.35916e-06		-1.48142	2.33204e-05
HS.559234	-1.5713	1.08441e-05		-1.42118	0.000170049
MMP9	-1.56456	1.46876e-06		-1.22398	0.00441735
RND1	-1.5604	1.94461e-05		-1.44428	0.000153257
UBE2H	-1.55839	6.12844e-06		-1.43969	5.86839e-05
TMEM135	-1.55179	2.50881e-05		-1.27378	0.00565075
PCDH18	-1.5494	2.97249e-06		-1.27672	0.00134225
HS.576106	-1.54397	6.44251e-05		-1.16542	0.0797165
ACPP	-1.54368	3.70703e-06		-1.22914	0.0051565
CCDC83	-1.54297	4.70801e-05		-1.20532	0.0315899
DKFZP434B0335	-1.54195	0.000109725		-1.49441	0.000233611
AFAP1L2	-1.53866	3.54987e-06		-1.15115	0.0405698
GPRC5A	-1.52736	0.000181019		-1.09188	0.334047
FOXD2	-1.52282	4.62089e-05		-1.14628	0.0945969
PCMTD1	-1.52004	2.45736e-05		-1.40504	0.000223041
CEACAM6	-1.51814	3.62278e-05		-1.47539	7.82029e-05
KENAE	-1.51433	3.19146e-05		-1.39255	0.000330617
FAM110B	-1.50628	2.55617e-06		-1.31689	0.000224309
PLLP	-1.50416	2.85622e-06		-1.45095	8.84897e-06
FJX1	1.50065	8.1261e-05		1.33168	0.00202194
JUND	1.50803	3.63105e-05		1.00072	0.992312
SERPINA1	1.50957	3.45976e-06		1.24968	0.00189323
CCDC110	1.53265	5.95638e-05		1.22134	0.0233156
PHLDA1	1.53283	9.3202e-06		-1.33079	0.000628967
MREG	1.53342	4.30528e-06		1.40452	6.14978e-05
NPAL1	1.55661	4.62977e-06		1.11267	0.1272
SLC6A6	1.55753	2.87202e-06		1.28775	0.001085
PODXL	1.5589	5.46892e-06		1.30515	0.00110688
CTSD	1.56527	3.87236e-05		1.2606	0.0108474
PLEKHO1	1.56681	1.691e-05		1.29865	0.00298928
HS.570095	1.57114	1.74434e-05		1.17137	0.0528599
PRKCQ	1.57384	4.32163e-06		1.29103	0.00158885
ARMCX6	1.57542	3.92743e-06		1.23435	0.00632193
SCNN1B	1.57553	2.7732e-05		1.16607	0.0705483
HS.57079	1.5787	4.75347e-05		1.30294	0.0058958
LOC653354	1.5834	2.82697e-06		1.15905	0.0403347
EPDR1	1.58945	9.7943e-07		1.48832	6.69756e-06
LOC93622	1.59366	9.36358e-07		1.23313	0.0035478
HS.170296	1.5969	1.28632e-05		1.41414	0.00031752
CTXN1	1.60007	2.28291e-06		1.35038	0.000334072
SMTNL2	1.60712	4.68644e-06		1.35469	0.0005639
HOXC4	1.61645	2.81103e-07		1.4904	3.12813e-06
VASN	1.61763	5.93243e-06		-1.04119	0.591395
ZFP36	1.61926	1.59219e-05		1.13672	0.129372
PPFIA4	1.61982	2.6039e-06		1.05921	0.41754
TMEM2	1.63134	7.8584e-07		1.06316	0.351934
KRT13	1.64957	1.34386e-06		1.26605	0.00308235
DHCR7	1.65718	1.92803e-07		1.35607	9.1287e-05
PFKFB3	1.66117	5.52304e-07		1.32979	0.000401724
LONRF2	1.68753	5.83746e-08		1.31289	0.000171109
SDK2	1.69826	6.76578e-07		1.36944	0.000274414
PFKFB4	1.75228	7.37182e-07		1.19037	0.0290781
FHL2	1.75659	7.98059e-08		1.37008	0.000103463
KCNF1	1.76995	2.56877e-07		1.26505	0.00331278
IRS1	1.80147	9.18067e-07		1.42036	0.000329366
ZSWIM6	1.82459	1.95401e-07		1.2229	0.0114843
SMOX	1.83159	5.8438e-08		1.44504	3.26011e-05
C20ORF39	1.88058	2.03858e-07		1.30465	0.0024682
CALB2	1.93906	1.07533e-08		1.28571	0.00105755
DOK7	1.96971	7.39495e-08		1.38472	0.000436471
SEPT5	1.9781	2.56905e-08		1.34187	0.000589443
PTGES	2.09631	1.67428e-07		1.08244	0.371146
PDZK1	3.31682	3.75525e-12		1.11305	0.134733
Genes significantly regulated by 1nM estrogen only in MCF7-ERβ cells
	MCF7 Parental Cells			MCF7-ERβ Cells
Gene Symbol	Fold Change	PValue		Fold Change	PValue
PGM5	-1.49489	8.66826e-06		-3.56147	5.09238e-13
DEGS1	-1.33475	0.000241909		-2.61568	2.74839e-11
GPC5	-1.15357	0.0354349		-2.6126	3.06526e-11
SPRY1	-1.40745	2.57611e-05		-2.54499	2.18615e-11
RASD1	-1.12472	0.0661856		-2.26413	1.90199e-10
NVL	-1.42234	9.15837e-05		-2.25891	1.64954e-09
CLIC3	-1.19127	0.0318941		-2.17437	1.12999e-08
OAS2	-1.34107	0.000403541		-2.13723	2.86861e-09
CDH17	-1.41559	0.000115391		-2.10454	7.15903e-09
MVP	-1.46038	2.86429e-05		-2.10291	3.85541e-09
ECHDC2	-1.39724	0.000280309		-2.08565	1.77933e-08
SAT1	-1.45912	4.61935e-05		-2.08221	8.51848e-09
HBP1	-1.49433	2.12547e-06		-2.06501	5.2671e-10
SREBF1	-1.49041	7.27855e-06		-2.05577	2.32799e-09
RBKS	-1.48955	0.00042846		-2.04737	5.31349e-07
HIST2H2AC	-1.4145	8.82553e-05		-2.01652	1.126e-08
JUP	-1.24628	0.00282629		-1.98985	5.37402e-09
ISG15	-1.28657	0.0294831		-1.98869	6.18835e-06
VAMP5	-1.40762	5.4916e-05		-1.98828	6.45109e-09
LRP10	-1.49509	4.0413e-05		-1.97658	5.02225e-08
RCAN1	-1.16481	0.0255712		-1.96196	6.19989e-09
IFIT1	-1.3745	0.000202722		-1.95141	2.09438e-08
C10ORF116	-1.18139	0.0133487		-1.95022	4.37216e-09
TMEM59	-1.44771	1.66274e-05		-1.94163	7.20902e-09
RAPGEF6	-1.33003	0.00107897		-1.9374	6.86485e-08
GRINA	-1.35569	9.36659e-05		-1.93657	4.3259e-09
YIPF1	-1.31557	0.00081622		-1.93508	2.5624e-08
DDIT4	-1.31299	0.00118074		-1.93444	4.30366e-08
RXRA	-1.3792	0.000442677		-1.91831	1.10593e-07
BCL2L1	-1.39594	3.53467e-05		-1.916	5.62341e-09
S100A16	-1.43996	5.32869e-05		-1.90697	3.85384e-08
LOC146439	-1.44886	6.13021e-05		-1.90681	5.86921e-08
AXUD1	-1.31746	0.000859532		-1.9067	4.14127e-08
SCD	-1.08302	0.252993		-1.90424	3.7446e-08
ZDHHC7	-1.48912	5.72747e-06		-1.90302	8.91189e-09
GSTT1	-1.29368	0.00149782		-1.89013	4.85921e-08
CAB39	-1.31564	0.00217397		-1.88026	2.49451e-07
ADCY6	-1.36009	6.15921e-05		-1.87568	5.85714e-09
HS.473952	-1.28739	0.00773898		-1.87519	9.56044e-07
C10ORF33	-1.43421	2.81361e-05		-1.87025	2.23983e-08
ITGB2	-1.41571	4.31989e-05		-1.86108	2.57291e-08
ZMIZ1	-1.47292	1.40797e-05		-1.86063	2.94662e-08
MYO6	-1.45411	1.64073e-05		-1.85547	2.34121e-08
RHBDF1	-1.42505	2.90513e-05		-1.85325	2.22722e-08
ETFA	-1.29709	0.000600986		-1.83823	2.33361e-08
OAT	-1.24191	0.00322148		-1.83806	3.21973e-08
CCNDBP1	-1.47426	6.02442e-06		-1.83557	1.50817e-08
SEC16A	-1.47563	1.20063e-05		-1.83505	3.57998e-08
ZBTB10	-1.49301	1.7895e-05		-1.83312	8.98644e-08
IRF9	-1.28331	0.00313304		-1.82847	2.43862e-07
SGSH	-1.26412	0.00503542		-1.82703	2.62468e-07
LOC646463	-1.41673	0.000208089		-1.82579	3.30006e-07
RAB5B	-1.28484	0.00165783		-1.8232	8.97395e-08
RICS	-1.42825	3.86243e-05		-1.82257	5.16248e-08
SH3BP4	-1.48386	9.87333e-06		-1.82152	4.11974e-08
C10ORF27	-1.33365	0.000732979		-1.81574	1.75569e-07
ATP6V1G1	-1.4348	4.86335e-05		-1.81249	9.41045e-08
FAM108C1	-1.2587	0.00238407		-1.80741	6.35168e-08
PREX1	-1.30237	0.00984277		-1.79708	6.56373e-06
S100A10	-1.24447	0.00123369		-1.79666	1.10325e-08
HIST1H2BG	-1.35942	0.000880466		-1.79644	7.03078e-07
UBL3	-1.22077	0.0254287		-1.79535	1.71635e-06
PRIC285	-1.21167	0.00379483		-1.79096	1.47203e-08
RPL15	-1.47591	4.24149e-05		-1.78813	3.0461e-07
LOC648526	-1.27377	0.0568234		-1.78492	0.000144804
EPB41L5	-1.49735	1.56792e-05		-1.78183	1.64358e-07
FASN	-1.10804	0.145752		-1.76903	1.96989e-07
ATP7B	-1.3563	0.000149343		-1.76226	7.70207e-08
APPBP2	-1.32339	0.00128322		-1.76118	5.95169e-07
CORO1B	-1.39557	3.95645e-05		-1.7598	4.82412e-08
HERPUD1	-1.46524	1.03166e-05		-1.75854	6.42775e-08
FGFR4	-1.36411	0.000188157		-1.75815	1.45157e-07
MOAP1	-1.33403	0.000629614		-1.75678	3.05428e-07
SLC2A10	-1.48346	8.72899e-05		-1.75593	1.3304e-06
COMMD7	-1.47293	1.01007e-05		-1.7554	7.92622e-08
FLOT1	-1.28193	0.00226967		-1.75079	3.5443e-07
KIAA0556	-1.41351	0.000278986		-1.74888	1.19675e-06
COBL	-1.46346	5.30106e-05		-1.74703	5.14799e-07
TMC4	-1.48651	6.94328e-05		-1.74632	1.22173e-06
MYH9	-1.41847	1.58872e-05		-1.74587	3.70839e-08
IFI35	-1.20063	0.0108036		-1.74559	1.30356e-07
TRIM4	-1.29247	0.000937361		-1.74373	1.39418e-07
KIAA0182	-1.29401	0.000515561		-1.74245	5.92944e-08
SSBP2	-1.19653	0.00992216		-1.73854	9.15065e-08
VCX	-1.11198	0.176527		-1.73575	1.3643e-06
C4ORF34	-1.39512	3.22776e-05		-1.73475	5.28009e-08
GABARAPL2	-1.3908	5.28573e-05		-1.73193	9.02148e-08
CD24	-1.16599	0.038769		-1.73029	4.2732e-07
MUC1	-1.48154	8.48418e-06		-1.72674	1.20167e-07
IFITM1	-1.13469	0.0533648		-1.72259	9.45722e-08
LOC388588	-1.10678	0.153661		-1.72242	4.27693e-07
XAF1	-1.36734	0.000444344		-1.71743	9.40264e-07
VCX-C	-1.05862	0.49483		-1.71159	5.27884e-06
BMPR2	-1.45149	7.8558e-05		-1.71015	1.04385e-06
HS.374460	-1.41628	9.92441e-05		-1.70719	5.96666e-07
C14ORF4	-1.45609	0.000570126		-1.69752	1.65019e-05
C14ORF179	-1.21265	0.00786263		-1.69144	2.9565e-07
PPP1R2	-1.41017	0.000241178		-1.68888	2.06481e-06
BAG3	-1.49525	6.84952e-06		-1.68849	2.29396e-07
EFCAB4A	-1.45717	1.91588e-05		-1.68812	3.06031e-07
CDH3	-1.32448	0.00033279		-1.6876	2.31698e-07
PTPRF	-1.43059	1.04138e-05		-1.68615	7.76026e-08
VAMP8	-1.32822	0.000166835		-1.68602	1.03317e-07
MGAT4A	-1.48019	9.08323e-05		-1.68442	3.43403e-06
ZNHIT1	-1.15965	0.0493219		-1.68179	1.12599e-06
PMPCB	-1.39362	6.10829e-05		-1.68161	2.51284e-07
GAS8	-1.19787	0.0263111		-1.68112	2.39718e-06
PIK3R2	-1.39004	0.000451353		-1.67839	3.21598e-06
PTMS	-1.23319	0.00681104		-1.67704	8.30098e-07
GSTK1	-1.16176	0.034287		-1.67531	4.84673e-07
NCAM2	-1.42939	0.000175425		-1.67516	2.72894e-06
NQO1	-1.37123	2.97846e-05		-1.67407	5.77503e-08
ALAD	-1.46152	1.55613e-05		-1.67398	3.32231e-07
HIST1H3F	-1.21167	0.0254637		-1.66939	5.60333e-06
SLC35D2	-1.38827	0.000259881		-1.66775	1.71475e-06
VPS37C	-1.31402	0.000374065		-1.66735	2.55122e-07
YPEL2	-1.32478	0.000483575		-1.66657	5.5461e-07
HS.156542	-1.44972	1.81646e-05		-1.66625	3.35717e-07
TFPT	-1.09314	0.260621		-1.666	4.46296e-06
IFNGR2	-1.49592	4.27475e-05		-1.66596	2.60297e-06
GLTSCR2	-1.19027	0.0449013		-1.66594	8.08718e-06
NUDT16	-1.32217	0.000821585		-1.6655	1.11751e-06
CDK7	-1.09142	0.195226		-1.66481	5.48424e-07
STAT1	-1.11462	0.1465		-1.66461	1.87592e-06
ORMDL3	-1.20181	0.0221287		-1.6644	2.49125e-06
PPOX	-1.33261	0.000839984		-1.66409	1.68635e-06
UBXD1	-1.12287	0.0661544		-1.6629	1.56351e-07
C6ORF85	-1.35256	0.00068854		-1.66278	2.44737e-06
KIAA1324	-1.25302	0.00524596		-1.66162	1.6351e-06
SC5DL	-1.1416	0.107953		-1.66042	6.10926e-06
PTK6	-1.35018	9.64335e-05		-1.65999	1.62532e-07
WWC3	-1.24018	0.00644767		-1.6594	1.37612e-06
LPIN1	-1.25019	0.00202612		-1.65832	2.74168e-07
RHOC	-1.29615	0.000250651		-1.65751	8.31182e-08
FNBP1	-1.46817	1.5166e-05		-1.65398	5.18176e-07
LMBRD1	-1.41895	0.000135492		-1.65282	2.12193e-06
HIST2H4A	-1.35779	0.000282495		-1.65227	9.8467e-07
S100A6	-1.34473	0.000814702		-1.65169	2.88076e-06
SILV	-1.42864	0.00228644		-1.65166	0.000103587
ATG16L1	-1.19478	0.0106657		-1.65119	3.65944e-07
DHRS1	-1.34125	0.000918657		-1.65048	3.12639e-06
SLC12A9	-1.20898	0.00681657		-1.64889	3.46342e-07
SH3GLB2	-1.20449	0.0407505		-1.64847	1.72374e-05
RABAC1	-1.31117	0.000583369		-1.64629	6.12307e-07
CDKN1A	-1.40655	8.66389e-05		-1.64443	1.00304e-06
ASF1A	-1.2815	0.00142605		-1.64238	8.00591e-07
GATS	-1.42744	1.37705e-05		-1.63832	2.15589e-07
CRIP2	-1.20602	0.0101082		-1.6371	8.06642e-07
KIAA1598	-1.25453	0.00893948		-1.63665	7.01327e-06
SLC35A1	-1.3564	0.00031972		-1.63622	1.43643e-06
HSBP1	-1.37424	0.00082309		-1.63533	8.87517e-06
PRKCH	-1.17002	0.0346152		-1.63238	1.78073e-06
CTSA	-1.28673	0.00165873		-1.63148	1.50006e-06
GNB1	-1.20846	0.00800595		-1.63138	6.23975e-07
MIDN	-1.34993	0.000536622		-1.63064	2.60345e-06
KIAA0196	-1.17654	0.0262996		-1.62994	1.37658e-06
KRT80	-1.17156	0.0375697		-1.62987	2.59112e-06
NPDC1	-1.19322	0.0322653		-1.62909	6.70618e-06
ITM2C	-1.25301	0.00107457		-1.62681	1.84764e-07
SGSM2	-1.45054	7.10692e-06		-1.62625	2.26306e-07
SLC20A2	-1.18528	0.0187587		-1.62624	1.11068e-06
LRBA	-1.32661	0.000233923		-1.62526	4.1765e-07
LOC124446	-1.18405	0.0203475		-1.62317	1.31501e-06
HIVEP1	-1.10014	0.191505		-1.62242	2.93575e-06
SCARB2	-1.22888	0.00263398		-1.62073	2.75306e-07
ODZ3	-1.33043	0.000197073		-1.61943	4.18343e-07
PQLC3	-1.37764	0.00150445		-1.61283	3.09832e-05
ITPKB	-1.23365	0.0155329		-1.61262	1.22951e-05
GRAMD1A	-1.39403	3.47334e-05		-1.61256	3.94286e-07
CDKN2B	-1.28718	0.000504996		-1.61139	3.47404e-07
GDF15	1.00663	0.930949		-1.6113	8.1803e-06
CDC42EP4	-1.4472	1.82353e-05		-1.61099	7.84737e-07
GNS	-1.43025	9.9437e-06		-1.60972	2.61465e-07
REC8	-1.212	0.00568632		-1.60721	5.77454e-07
C11ORF54	-1.37008	7.67269e-05		-1.60642	5.67017e-07
UBE2L6	-1.16533	0.0243256		-1.60592	7.61912e-07
CREG1	-1.35189	0.000338906		-1.60442	2.2675e-06
HS.193557	-1.16338	0.0662153		-1.6042	1.21836e-05
PHACTR2	-1.38255	0.00010166		-1.60392	1.21764e-06
HS.510367	-1.23063	0.00874778		-1.60342	3.82578e-06
NUB1	-1.26161	0.0018544		-1.60268	1.01298e-06
LOC729843	-1.26121	0.00586212		-1.60105	7.33445e-06
HS.561735	-1.36565	0.00130874		-1.60082	2.23474e-05
ZNF277	-1.2905	0.00062938		-1.60079	6.61723e-07
KIAA0247	-1.16418	0.0485077		-1.6003	5.25763e-06
SLC39A1	-1.22733	0.00815088		-1.59935	3.02538e-06
MBTPS1	-1.28628	0.00177857		-1.59902	2.80071e-06
KIAA0494	-1.40048	0.00114819		-1.59864	4.61947e-05
MRCL3	-1.08233	0.261972		-1.5969	3.12516e-06
C17ORF61	-1.14741	0.0321416		-1.59497	4.81852e-07
PMEPA1	-1.47977	6.61259e-06		-1.59361	7.41668e-07
FNIP1	-1.2504	0.00154341		-1.59252	5.36088e-07
LOC389541	-1.13463	0.0458957		-1.59223	4.76798e-07
SYT17	-1.39129	0.000200846		-1.5913	4.47693e-06
SERTAD1	-1.02424	0.748898		-1.59031	8.94194e-06
SPATA20	-1.23058	0.00243529		-1.58969	4.53759e-07
C5ORF15	-1.19319	0.011467		-1.58958	1.09938e-06
C3ORF10	-1.22079	0.00616607		-1.58828	1.51968e-06
CCNG2	-1.45043	1.0607e-05		-1.58782	6.92948e-07
CAPNS1	-1.24065	0.00332898		-1.58689	1.36405e-06
TMEM205	-1.46351	1.37046e-05		-1.58501	1.31932e-06
MKRN1	-1.3132	0.000583586		-1.58496	1.84292e-06
NPHP3	-1.26581	0.00286068		-1.58349	3.4465e-06
MOV10	-1.14762	0.0468059		-1.58123	1.89591e-06
WBSCR27	-1.08472	0.375339		-1.58028	9.11962e-05
RWDD2A	-1.22931	0.022557		-1.57962	3.72955e-05
CAPN9	-1.33128	0.00152575		-1.57906	1.45604e-05
HS.298873	-1.19382	0.0452705		-1.57894	3.63284e-05
SSH3	-1.34156	0.000487641		-1.57848	4.14786e-06
NCOA3	-1.19245	0.0108964		-1.57672	1.18205e-06
CKMT1A	-1.22381	0.0139295		-1.57553	1.11548e-05
NINJ1	-1.33686	0.000186083		-1.57479	1.06147e-06
CDYL2	-1.32768	0.000744022		-1.57263	5.2475e-06
FAM38A	-1.198	0.0288977		-1.57067	1.66688e-05
CCDC92	-1.24647	0.00434347		-1.57055	3.79993e-06
HSH2D	-1.3007	0.00428058		-1.56816	3.11297e-05
PRKAR1A	-1.3751	0.000323107		-1.56799	7.75618e-06
GRN	-1.40324	6.63954e-05		-1.56777	2.42376e-06
LOC401152	-1.0969	0.169093		-1.56647	2.57329e-06
SORT1	-1.26335	0.00668591		-1.56552	1.79661e-05
PARP9	-1.2294	0.00582211		-1.56438	3.21887e-06
SH3TC1	-1.27955	0.00121058		-1.56303	2.21945e-06
BEXL1	-1.33971	0.00042096		-1.56273	4.22894e-06
SUOX	-1.45504	8.17899e-06		-1.56249	9.25464e-07
ATP6V0A1	-1.30512	0.000309972		-1.56069	8.83838e-07
SERTAD3	-1.37391	6.59139e-05		-1.56041	1.20833e-06
IDH3G	-1.14919	0.0659039		-1.55946	9.14961e-06
DNAJB2	-1.319	0.000922481		-1.55757	6.92255e-06
ATP6V0A4	-1.20313	0.00716353		-1.5565	1.36373e-06
HS.348844	-1.4772	5.42799e-05		-1.5548	1.35007e-05
FLJ22662	-1.43882	0.000339177		-1.55471	4.71931e-05
RABEP1	-1.17339	0.0957055		-1.55398	0.000154557
PIK3IP1	-1.45094	1.50635e-05		-1.55306	1.94657e-06
LOC649970	-1.16934	0.0400192		-1.55202	9.69903e-06
SLC43A2	-1.29794	0.00046994		-1.54989	1.46721e-06
TRAK1	-1.27258	0.00151572		-1.54882	3.05912e-06
EIF4B	-1.15575	0.0258872		-1.54867	1.22916e-06
C3ORF52	-1.39942	0.00079125		-1.54853	6.03582e-05
MGEA5	-1.44975	0.000196326		-1.54827	3.52861e-05
KIAA1147	-1.29818	0.000843237		-1.54815	3.49242e-06
MXD1	-1.18225	0.034754		-1.54798	1.59268e-05
ARHGAP8	-1.36552	0.000152837		-1.54795	3.31375e-06
IFITM2	-1.03344	0.581617		-1.54637	1.12014e-06
LASS2	-1.32008	0.000220664		-1.54249	1.36522e-06
TRPT1	-1.17424	0.0152457		-1.54239	1.45153e-06
AHNAK	-1.21314	0.00575779		-1.54194	2.06118e-06
GNPTG	-1.16669	0.073473		-1.54147	5.6314e-05
GLTSCR1	-1.19032	0.0147444		-1.5406	3.88312e-06
LOC440157	-1.19805	0.0183534		-1.54053	9.80818e-06
SYTL1	-1.32875	0.00285628		-1.5401	6.24755e-05
ATP6V1A	-1.41979	0.000250158		-1.53755	2.91196e-05
TFAP2A	-1.40861	2.38804e-05		-1.53671	1.53667e-06
LOC440910	-1.17386	0.0227063		-1.53664	4.02931e-06
LGALS1	-1.05925	0.414978		-1.53611	1.01857e-05
AK3	-1.09252	0.202767		-1.53589	7.03804e-06
MBD6	-1.11134	0.168541		-1.53411	2.19972e-05
HIST1H2BK	-1.304	0.000244337		-1.53185	1.07327e-06
DDX60	-1.14221	0.121237		-1.53158	7.28088e-05
KIAA0256	-1.15769	0.0465993		-1.53129	9.76223e-06
GRM4	-1.17097	0.0462669		-1.53088	2.30927e-05
LAIR1	1.02235	0.778952		-1.5308	4.32573e-05
ZNF827	-1.20224	0.0216583		-1.52934	2.15664e-05
KIFAP3	-1.25514	0.00502427		-1.529	1.48158e-05
CHST12	-1.25289	0.00259668		-1.52855	4.55841e-06
LOC285908	-1.3261	0.000554816		-1.52848	7.36055e-06
IFITM3	-1.09998	0.1195		-1.52826	1.4321e-06
VEGFB	-1.40353	6.74273e-05		-1.52598	5.36531e-06
TAP1	-1.3475	0.000113275		-1.52551	2.03171e-06
LIMA1	-1.31436	0.00801313		-1.52385	0.000248434
LOC648176	-1.24314	0.00407257		-1.52288	6.95701e-06
SLC25A23	-1.20358	0.00804172		-1.5228	3.34089e-06
FERMT2	-1.32906	0.00016098		-1.52114	1.88214e-06
PJA2	-1.32533	0.00324254		-1.52106	9.27155e-05
SYNJ2BP	-1.25728	0.0105001		-1.52097	6.62786e-05
NRBP1	-1.14103	0.172826		-1.52076	0.000317021
CANT1	-1.41888	3.58644e-05		-1.52026	4.33656e-06
HS.568853	-1.14074	0.119925		-1.52011	7.61818e-05
IRF1	-1.45852	4.19631e-05		-1.52	1.28725e-05
SGSM3	-1.06408	0.356922		-1.51936	7.7141e-06
ATP6V1D	-1.18244	0.0415866		-1.51917	4.18384e-05
PRRG2	-1.27073	0.00606403		-1.51822	4.46316e-05
AXIN2	-1.29106	0.00200232		-1.51735	1.67225e-05
CLN3	-1.39072	5.18641e-05		-1.51702	3.36989e-06
FLJ40142	-1.39945	0.000334933		-1.51694	3.64988e-05
SLCO2A1	-1.10448	0.256842		-1.51678	0.000138635
MAOA	-1.48464	0.000130937		-1.51571	7.69071e-05
CREB3L2	-1.24571	0.00471323		-1.51554	1.14552e-05
SIL1	-1.17831	0.0159088		-1.51541	3.53754e-06
ABCG1	-1.39647	9.05603e-05		-1.51538	7.67011e-06
C20ORF111	-1.12143	0.209844		-1.51522	0.000206667
C9ORF7	-1.18038	0.0528815		-1.51424	7.59425e-05
TMEM157	-1.06902	0.299019		-1.51317	4.64484e-06
CENTA1	-1.24739	0.0068693		-1.51301	2.45862e-05
WBP1	-1.18516	0.0164384		-1.51259	6.15709e-06
ARMC7	-1.09785	0.169703		-1.51243	8.01046e-06
TRIB1	-1.30189	0.00365234		-1.51208	6.40081e-05
C1ORF85	-1.27921	0.00250075		-1.51197	1.68186e-05
LOC153684	-1.40413	0.000374695		-1.51196	5.05983e-05
DDX58	-1.12945	0.0982379		-1.51188	1.76454e-05
STAT2	-1.26393	0.00226437		-1.51105	8.14878e-06
LRRC41	-1.26823	0.00123123		-1.51021	3.91667e-06
C16ORF7	-1.33625	0.000351428		-1.51016	7.92578e-06
GSDML	-1.22502	0.00549277		-1.50901	6.55857e-06
SLC9A1	-1.39552	0.000131335		-1.50799	1.31967e-05
TRIM45	-1.40877	7.44841e-05		-1.50649	9.93867e-06
FEZ2	-1.15503	0.0428131		-1.5061	1.02123e-05
ATP9A	-1.40446	0.000107173		-1.50604	1.35719e-05
FLJ45244	-1.26903	0.00300433		-1.50552	1.71669e-05
LOC643031	-1.3647	5.20016e-05		-1.5054	2.03574e-06
PCGF2	-1.32598	0.00167118		-1.50491	4.95653e-05
IFI27	-1.12653	0.0570353		-1.50475	2.40715e-06
ABCD1	-1.25431	0.0107743		-1.50429	8.24753e-05
SOX13	-1.30804	0.00175998		-1.50428	3.11531e-05
PFAAP5	-1.21759	0.0187963		-1.50177	5.46186e-05
STAT3	-1.19201	0.00712782		-1.50127	2.07622e-06
SYF2	-1.22075	0.00892805		-1.50121	1.50481e-05
NCSTN	-1.22787	0.00516838		-1.50035	8.00783e-06
NAMPT	-1.119	0.0711028		-1.50009	2.67744e-06
RFTN1	-1.2296	0.011406		-1.50006	3.64007e-05
UAP1L1	-1.1512	0.0736137		-1.50002	4.28354e-05
HSPD1	1.25707	0.00195954		1.50023	6.06356e-06
PPAN	1.47289	0.000320588		1.50052	0.000203398
CA12	1.32849	0.000593063		1.50075	1.46184e-05
POLE	1.17196	0.0659051		1.50183	0.000107405
C19ORF48	1.29073	0.000554953		1.50283	3.53376e-06
TMEM51	1.41512	0.000330177		1.50374	6.45952e-05
ING2	1.27643	0.0012141		1.50577	5.81891e-06
ILF2	1.41663	0.000209557		1.50675	3.79477e-05
FOXRED2	1.09708	0.195605		1.50854	1.64958e-05
IQCC	1.11058	0.205257		1.50906	8.29529e-05
LOC731049	1.28642	0.00115164		1.50996	7.26969e-06
LOC652903	1.29503	0.00514424		1.51035	8.90709e-05
PTTG1	1.24897	0.00285793		1.51088	6.29964e-06
GMNN	1.1598	0.045089		1.51173	1.47686e-05
ITGA2	1.17068	0.0161965		1.5122	2.36904e-06
IL17D	1.04476	0.507716		1.51296	7.42969e-06
MPHOSPH9	1.19797	0.0246423		1.51342	3.05699e-05
WDR57	1.18223	0.0200728		1.51367	7.90804e-06
CDCA3	1.33059	0.0271712		1.51375	0.00273337
TOPBP1	1.13762	0.104917		1.51386	4.14312e-05
AHSA1	1.47681	1.72916e-05		1.51435	8.29228e-06
LOC653820	1.17082	0.0321251		1.51667	1.1349e-05
SLC25A15	1.46869	7.58211e-06		1.51834	2.73468e-06
LRP8	1.47616	2.67294e-06		1.51897	1.08194e-06
CARHSP1	1.14366	0.0807679		1.51954	2.37813e-05
SLC25A28	1.22798	0.0103504		1.51999	1.96403e-05
C21ORF45	1.20441	0.0119753		1.52241	7.80054e-06
MLF1IP	1.21794	0.0165857		1.52412	2.90038e-05
METTL1	1.16712	0.0179498		1.52414	1.84832e-06
PIGU	1.36474	0.000768718		1.52562	3.63927e-05
YEATS4	1.05669	0.487255		1.52595	4.77861e-05
PRPS2	1.13941	0.0399838		1.52605	1.67335e-06
ARHGAP11B	-1.05891	0.46382		1.52643	3.9476e-05
HSPE1	1.21486	0.0166565		1.52649	2.42517e-05
POLR2D	1.25641	0.00121171		1.52686	1.65707e-06
BXDC2	1.20341	0.0204878		1.52718	2.10658e-05
EIF4EBP1	-1.07197	0.37787		1.52789	4.06237e-05
FOXM1	1.20553	0.00918701		1.52833	4.34996e-06
CDCA7L	1.17718	0.0298117		1.52928	1.11175e-05
HS.568093	1.20681	0.016484		1.52939	1.511e-05
ERCC6L	1.15981	0.025517		1.53034	2.28817e-06
SHMT1	1.16186	0.0260656		1.53054	2.79198e-06
DKFZP686O24166	1.18068	0.0223914		1.53056	6.74099e-06
LOC647784	1.22563	0.00293564		1.53092	1.46992e-06
C16ORF53	1.32131	0.000823748		1.53098	1.02583e-05
RAB3IL1	1.26543	0.00233095		1.53132	6.17461e-06
C2ORF44	1.15622	0.0354001		1.53212	4.01895e-06
PCOLCE2	1.25089	0.011635		1.53214	5.19106e-05
XRCC6BP1	1.31263	0.000771091		1.53257	6.83244e-06
CCDC21	1.27989	0.00132941		1.5334	4.47213e-06
TCF19	1.06413	0.358771		1.53378	6.23789e-06
PSPH	1.26739	0.00242916		1.53379	6.8154e-06
PSMC3	1.22459	0.00814545		1.53434	8.20419e-06
LOC493869	1.38253	0.000219864		1.53447	1.06022e-05
PGAM4	1.49608	1.01277e-05		1.53454	4.84337e-06
MTERFD1	1.34645	0.000138183		1.5346	2.10482e-06
REEP6	1.28652	0.00239094		1.53545	1.33923e-05
MPHOSPH1	1.20843	0.0121762		1.53752	7.5581e-06
PARP2	1.27126	0.00190055		1.53807	5.01443e-06
RHOBTB3	1.33609	0.000364948		1.53823	4.86965e-06
UCK2	1.27657	0.00255892		1.53856	9.72003e-06
KIF4A	1.19243	0.0114551		1.53938	2.61842e-06
SNRPA	1.219	0.00841656		1.53938	6.04707e-06
CCRN4L	1.2877	0.00142999		1.53986	5.95785e-06
WDR34	1.10452	0.224256		1.53997	4.42901e-05
CHAF1A	1.25309	0.00934485		1.54023	3.31662e-05
PGAM1	1.48206	6.33742e-05		1.54145	2.20617e-05
HADH	1.06742	0.327219		1.54258	4.21302e-06
LOC731658	1.1651	0.0623921		1.54415	2.98786e-05
HYLS1	1.26333	0.00709657		1.54465	2.81801e-05
IPO9	1.18921	0.0231767		1.54477	9.40028e-06
PSMG3	1.29467	0.00260481		1.54501	1.72157e-05
WWC1	1.45389	3.10746e-05		1.54513	5.31052e-06
ARHGDIG	1.29942	0.000964083		1.54554	4.64432e-06
BCL2L12	1.22092	0.00384312		1.54585	1.38093e-06
FIGNL1	1.22081	0.00485655		1.54624	2.08148e-06
FAM102A	1.437	6.78879e-06		1.54633	6.60596e-07
TMEM194	1.25726	0.00278959		1.54736	4.35968e-06
MRTO4	1.33907	0.00460731		1.54795	0.000145921
ARHGEF19	1.29546	0.00158535		1.54866	7.86948e-06
LOC652595	1.31697	0.000277642		1.54918	1.45795e-06
FREQ	1.32328	0.000165417		1.55004	9.07434e-07
C5ORF34	1.27567	0.00132667		1.55015	2.7613e-06
ARHGAP19	1.39682	5.27681e-05		1.55046	2.13812e-06
ASPM	1.24974	0.0184309		1.55084	8.79305e-05
RPS21	1.30456	0.00120958		1.55177	6.90894e-06
RPP40	1.35179	0.000124492		1.5518	1.57706e-06
SNRPA1	1.31005	0.000639791		1.55188	3.38383e-06
HMMR	1.33767	0.000237707		1.55209	2.27162e-06
C10ORF35	1.48853	0.000112514		1.5521	3.8586e-05
WDR4	1.26074	0.00109838		1.55392	1.02344e-06
CLCC1	1.22772	0.00359314		1.55433	1.48518e-06
DEK	1.09446	0.355959		1.55508	0.000247265
FHDC1	1.4364	1.55007e-05		1.55527	1.35743e-06
MLH1	1.19189	0.0101747		1.55553	1.45627e-06
C9ORF105	1.10119	0.18795		1.55666	8.92666e-06
SNORA10	1.29413	0.000758153		1.55679	2.2e-06
POLR1E	1.22273	0.00604216		1.55804	2.76863e-06
BOLA3	1.35651	8.69931e-05		1.55915	1.0211e-06
C16ORF61	1.31206	0.00161045		1.55944	1.18277e-05
SERTAD4	-1.09018	0.190601		1.55984	2.35663e-06
PPIL1	1.23188	0.0251865		1.56076	7.05357e-05
SHMT2	1.38127	3.32715e-05		1.56109	6.56192e-07
KPNB1	1.13776	0.0881539		1.56122	9.82602e-06
C10ORF78	1.27056	0.00238154		1.5619	4.52001e-06
DSN1	1.12816	0.128239		1.56223	1.85752e-05
RTTN	1.20578	0.0177364		1.56602	8.84755e-06
GEMIN6	1.2221	0.00879861		1.56656	4.73784e-06
PFKP	1.49112	7.6707e-06		1.56738	1.78505e-06
LOC650215	1.38654	0.000229301		1.56745	6.95105e-06
GARS	1.43765	2.52337e-05		1.56807	1.90342e-06
MNS1	1.42392	3.74672e-05		1.56838	2.10739e-06
PIGW	1.11191	0.146384		1.56839	6.59655e-06
MTHFD2	1.3458	0.000529197		1.56856	6.25294e-06
BOP1	1.35098	0.000199195		1.56908	2.02825e-06
CSE1L	1.30242	0.000679267		1.56913	2.04786e-06
GCN5L2	1.2188	0.00659961		1.5694	2.17728e-06
GALNT4	1.31636	0.000459936		1.5703	1.91585e-06
CAMK2N2	1.07794	0.296464		1.57175	6.23788e-06
C18ORF55	1.20387	0.00800529		1.57254	1.32381e-06
SLC37A4	1.23598	0.00447118		1.57268	2.36341e-06
MIF4GD	-1.0507	0.617853		1.57587	0.000232083
NCL	1.35158	0.000122586		1.5767	9.70443e-07
TGFA	1.36338	0.00025836		1.57725	3.56782e-06
COQ3	1.18771	0.0131698		1.57823	1.29665e-06
UBIAD1	1.18881	0.0348921		1.57845	1.41332e-05
PITPNC1	1.44959	8.22926e-06		1.57976	5.93204e-07
SFRS1	1.07261	0.320515		1.58067	4.35397e-06
ELOVL6	1.11806	0.0702358		1.58077	4.83129e-07
NCAPD2	1.14892	0.0367223		1.58209	1.00835e-06
CPSF3	1.07342	0.48884		1.58214	0.000281169
GGH	1.18227	0.0367811		1.58264	1.03386e-05
CENPO	1.44689	4.54778e-05		1.5828	3.55678e-06
MRPL16	1.11288	0.142415		1.58302	5.00199e-06
SLC7A1	1.38653	4.18281e-05		1.58497	6.45991e-07
SFRS2	1.15452	0.0246243		1.58536	4.9373e-07
ISOC2	1.37204	6.84143e-05		1.58734	7.31282e-07
LOC221710	1.21239	0.0117642		1.58834	3.55896e-06
IL27RA	1.49774	2.84339e-06		1.59078	4.71021e-07
RPA3	1.11829	0.112048		1.59156	2.58246e-06
CDC7	-1.00292	0.970536		1.59409	1.62913e-05
C9ORF40	1.15931	0.0396553		1.59527	2.23935e-06
PRDX4	1.32644	0.0004084		1.59662	1.45367e-06
LAMC3	-1.00354	0.96714		1.59782	3.85344e-05
KCNK5	1.07537	0.251128		1.59801	7.61756e-07
PCP4	1.47199	5.70217e-05		1.59868	6.16518e-06
SLITRK4	1.47087	8.22484e-06		1.59868	7.01879e-07
OBFC2A	1.30201	0.00183241		1.59952	5.21732e-06
RPP25	1.30782	0.00349854		1.59967	1.74515e-05
C6ORF129	1.12659	0.136524		1.60196	1.11902e-05
NUP155	1.27887	0.000621556		1.60265	3.88974e-07
ADAMTSL5	1.44721	5.01249e-05		1.60582	2.72085e-06
FLJ39827	1.26988	0.00128255		1.60599	7.59012e-07
XPOT	1.19797	0.00697047		1.60694	3.801e-07
RSRC1	1.15981	0.0275362		1.60762	6.79747e-07
BCYRN1	1.34454	0.000186869		1.6081	7.65086e-07
CYCSL1	1.34893	0.000489794		1.60891	3.15517e-06
PSRC1	1.21379	0.0073038		1.61037	9.93512e-07
C5	1.19258	0.018496		1.61108	2.1695e-06
LOC134997	-1.05606	0.570684		1.61335	0.000101682
NDUFAF2	1.14263	0.0697181		1.61529	2.59412e-06
NT5DC3	1.29547	0.00229966		1.61549	4.54665e-06
ESPL1	1.24308	0.0057973		1.61569	2.56688e-06
PDCD5	1.49044	3.0146e-06		1.61621	2.71458e-07
LSM4	1.1923	0.038666		1.61737	1.2235e-05
CDK4	1.09264	0.174869		1.61778	7.29663e-07
C6ORF150	1.18454	0.0481063		1.61906	1.39434e-05
CKLF	1.24758	0.00554658		1.62032	2.69875e-06
COQ2	1.38399	8.90358e-05		1.62036	8.15563e-07
GCLM	1.33424	0.00103709		1.62181	4.63436e-06
FANCE	1.23702	0.00566197		1.62225	1.65484e-06
C14ORF80	1.21491	0.00730157		1.62419	8.3781e-07
LOC284023	1.44134	1.20888e-05		1.62448	3.37243e-07
PUS7	1.08133	0.290154		1.62463	3.67355e-06
THOC1	1.10751	0.206853		1.62516	9.96328e-06
LOXL3	1.43194	0.000231319		1.62525	8.5723e-06
FLJ35767	1.41858	0.000101046		1.62688	2.19801e-06
ATAD3A	1.16972	0.105922		1.62729	6.26005e-05
POLA1	1.26867	0.00889151		1.63001	1.3599e-05
CBX5	1.3509	0.000517612		1.63049	2.55846e-06
POLE4	1.3734	0.000221499		1.63178	1.5843e-06
KIF14	1.28722	0.00360836		1.63233	5.38735e-06
NRM	1.15294	0.07297		1.6342	5.06166e-06
FBL	1.30845	0.000186173		1.63784	1.2498e-07
LOC647987	1.48727	4.89488e-05		1.63977	3.75683e-06
MKI67	1.24957	0.00452948		1.63988	1.49082e-06
RFC2	1.21806	0.0102875		1.64016	1.55671e-06
WDR67	1.06478	0.315706		1.64573	3.084e-07
MXD3	1.05765	0.520955		1.64763	2.17503e-05
PASK	1.21551	0.0109278		1.64918	1.33985e-06
ABCB6	1.49892	1.08294e-05		1.64922	7.65987e-07
GEMIN4	1.40763	3.93718e-05		1.64926	3.64229e-07
FZD9	1.3874	7.10197e-05		1.64939	4.21354e-07
HMG1L1	1.17676	0.0487594		1.65307	5.44232e-06
GFRA1	1.3832	6.47892e-05		1.6551	3.02218e-07
PRPF4	1.29267	0.00235891		1.65622	2.2707e-06
JTV1	1.26731	0.000604365		1.65648	8.85641e-08
MDC1	1.00983	0.897533		1.65942	3.76581e-06
NUDC	1.38587	0.000198944		1.66	1.2698e-06
HSD11B2	1.03642	0.570871		1.66021	3.17042e-07
BLMH	1.41687	0.000107892		1.66053	1.3472e-06
HNRNPAB	1.44052	1.00135e-05		1.66071	1.45364e-07
BTG3	1.35386	0.000102714		1.66109	1.96158e-07
NCAPD3	1.36492	0.00254577		1.66439	2.29998e-05
HELLS	1.19851	0.0144649		1.66442	7.45488e-07
RPL39L	1.14666	0.0554618		1.66498	7.58181e-07
MYO19	1.44424	6.39868e-06		1.66512	8.90467e-08
LOC387882	1.4034	2.59626e-05		1.66581	1.49154e-07
DARS2	1.27665	0.00119965		1.66794	3.29392e-07
ALS2CR4	1.23925	0.00375363		1.6739	3.75792e-07
NUP62CL	1.14185	0.098667		1.67946	3.31028e-06
NUP107	1.27101	0.00292029		1.68008	9.50229e-07
TUBB2C	1.4393	4.35995e-05		1.68496	5.46028e-07
C15ORF23	1.34219	0.000970055		1.68793	2.01033e-06
ACOT7	1.28167	0.000455338		1.68928	6.45176e-08
PARP1	1.11606	0.179772		1.68931	4.36261e-06
TMPO	1.25575	0.00289726		1.68968	4.10256e-07
POP1	1.19296	0.00899446		1.69056	1.19379e-07
WDR76	1.11322	0.209038		1.69082	7.45865e-06
CDK2	1.31353	0.000546792		1.69153	2.9989e-07
POLD1	1.19642	0.0322058		1.69238	3.18634e-06
SERPINE2	1.20399	0.0179944		1.69794	1.04615e-06
SFN	1.28153	0.00364384		1.69848	1.65729e-06
FLJ12684	1.23927	0.00467793		1.69909	3.88915e-07
SLC25A10	1.08762	0.189306		1.69995	1.52607e-07
TOMM40	1.37108	0.000204172		1.70162	4.53526e-07
ISG20L1	1.39433	0.000131211		1.70175	5.02993e-07
ANLN	1.17261	0.0549708		1.70363	2.91932e-06
NR2C2AP	1.19091	0.0141268		1.70391	2.40094e-07
SKP2	1.35098	0.000242513		1.70445	2.89376e-07
CEP135	1.37404	8.17546e-05		1.70448	1.41898e-07
TFRC	1.43052	6.50003e-05		1.70479	5.29241e-07
C6ORF173	1.2949	0.00205651		1.70592	9.49709e-07
LOC402117	1.36997	0.00021978		1.70595	4.54389e-07
SAC3D1	1.26388	0.00471898		1.706	1.13465e-06
PA2G4	1.30616	0.00106058		1.70707	4.94963e-07
PIM1	1.3795	0.00170605		1.70719	1.06482e-05
H2AFZ	1.21306	0.00612657		1.70734	1.41518e-07
CD58	1.29421	0.00108648		1.70823	3.16412e-07
CCDC74A	1.34444	0.00266783		1.71097	7.4263e-06
MRPS6	1.3947	3.25049e-05		1.71127	7.47147e-08
DONSON	1.28113	0.00153897		1.7121	3.06489e-07
NXT1	1.17001	0.0247873		1.71359	2.03367e-07
PRIM2A	1.1857	0.0112599		1.71594	8.28229e-08
PRC1	1.3012	0.00143603		1.72124	5.40808e-07
PFAS	1.23761	0.00671343		1.72178	5.24116e-07
PCNA	1.32124	0.000805041		1.72358	4.45938e-07
ATXN7L2	1.07221	0.371036		1.72396	1.78594e-06
VRK1	1.16238	0.0279707		1.72505	1.34256e-07
C8ORF46	1.37205	0.00300916		1.72546	1.63764e-05
DDX39	1.34358	8.02661e-05		1.72562	3.62546e-08
TROAP	1.23393	0.00283905		1.72709	7.56695e-08
C5ORF13	1.39943	0.000480049		1.72839	2.25708e-06
SAAL1	1.20401	0.0257164		1.73057	1.61651e-06
TMEM149	1.1645	0.0577595		1.73126	1.33358e-06
XTP3TPA	1.41996	1.95649e-05		1.73127	6.17512e-08
C18ORF56	1.19892	0.00986577		1.73484	1.11055e-07
CCDC138	1.18585	0.0312948		1.73639	8.3776e-07
PTTG3	1.36063	0.000156459		1.73868	1.3231e-07
NUDT1	1.34485	0.000132481		1.73908	6.1277e-08
FANCI	1.07563	0.269432		1.74081	1.43117e-07
NY-SAR-48	1.26908	0.000893882		1.74085	4.81502e-08
PHF19	1.24005	0.00176271		1.74421	3.43411e-08
ZWINT	1.23744	0.00188687		1.74423	3.37224e-08
CCDC109B	1.36475	0.0001066		1.74611	8.10473e-08
LOC646531	1.3782	6.01369e-05		1.74745	5.75837e-08
FLJ25404	1.10942	0.11824		1.75125	1.04015e-07
MASTL	1.29417	0.00181075		1.75172	3.93501e-07
EZH2	1.38454	4.42098e-05		1.75278	4.37518e-08
HS.144312	1.493	9.14829e-05		1.75287	1.80245e-06
PLCG2	1.48375	2.55108e-06		1.75384	2.15636e-08
EXOSC8	1.18916	0.0169208		1.75653	1.55868e-07
OLFM1	1.26529	0.00464734		1.75724	5.79362e-07
RACGAP1	1.23585	0.00301602		1.75733	6.06923e-08
RECQL4	1.32248	0.00143965		1.75864	7.16133e-07
KIF15	1.33388	0.0014765		1.76049	1.08021e-06
TACC3	1.22585	0.0136158		1.76194	7.53814e-07
DSCC1	1.20215	0.0361057		1.76848	2.21162e-06
ATL3	1.40034	0.000204465		1.77405	3.93725e-07
RMI1	1.4389	6.92367e-06		1.77513	1.58845e-08
DCLRE1A	1.28576	0.00234699		1.77723	3.09304e-07
GLT25D1	1.42596	3.56562e-05		1.7792	7.77129e-08
STMN1	1.39356	2.58673e-05		1.78034	1.98122e-08
IMPA2	1.26921	0.00510387		1.78205	5.95157e-07
THOC4	1.34645	0.000121047		1.7837	3.04475e-08
C7ORF24	1.18535	0.0219479		1.78454	1.61437e-07
CCNB2	1.33117	0.000167435		1.78602	2.66236e-08
TFDP1	1.19868	0.00855592		1.78725	3.80094e-08
NBL1	1.3798	0.000105488		1.79054	7.00584e-08
DLG7	1.24041	0.00266498		1.79163	3.81532e-08
EFHD2	1.332	0.000619702		1.79163	1.74253e-07
CHN1	1.30365	0.00176751		1.79233	3.21054e-07
WDR62	1.31618	0.00171914		1.7962	4.68721e-07
FBXO5	1.3913	0.000261011		1.79794	3.11211e-07
LOC651576	1.42024	5.78768e-05		1.79924	9.38101e-08
C12ORF24	1.44018	4.40571e-05		1.80331	1.07913e-07
TMEM38B	1.3381	0.000152241		1.80338	2.37527e-08
CBX2	1.42364	7.62354e-05		1.80587	1.34913e-07
CCDC99	1.24741	0.00294178		1.80744	5.34935e-08
RPA2	1.13464	0.0763149		1.80788	1.08782e-07
CBR3	1.4737	3.58395e-05		1.80921	1.79361e-07
LYAR	1.38035	9.88032e-05		1.81085	4.98844e-08
ZWILCH	1.30585	0.000343493		1.81133	2.00609e-08
MND1	1.27088	0.00123248		1.81252	3.31191e-08
CENPF	1.36916	0.000619703		1.81706	4.35287e-07
ZNF367	1.03506	0.620831		1.81873	1.29995e-07
HMGB2	1.2077	0.0135312		1.8194	1.2711e-07
UCHL5	1.2067	0.0225896		1.82207	4.16965e-07
NP	1.40972	0.000219692		1.82604	2.92074e-07
CTNNAL1	1.18838	0.0131889		1.82718	3.09675e-08
BUB1	1.31785	0.00801633		1.82978	5.18339e-06
HPDL	1.42918	2.38008e-05		1.83915	2.32403e-08
UNG	1.15642	0.0296199		1.85189	1.74094e-08
MRPL17	1.40916	4.0491e-05		1.85828	2.02171e-08
TUBA1C	1.29413	0.00150493		1.8593	7.20611e-08
TTF2	1.28578	0.00168281		1.8634	5.8292e-08
TMEM48	1.32548	0.00106427		1.86423	1.30459e-07
MTHFD1	1.2467	0.00548968		1.86891	8.13684e-08
C17ORF53	1.22771	0.00357335		1.8695	1.21748e-08
KLF11	1.16935	0.0295828		1.87073	3.93444e-08
KIF11	1.23806	0.00234697		1.87138	9.41976e-09
RANBP1	1.29277	0.000621985		1.878	1.24622e-08
ATRIP	1.41266	3.62829e-05		1.88507	1.40042e-08
RRM1	1.23237	0.00764934		1.88842	6.14104e-08
TIPIN	1.34817	0.00126238		1.88892	2.87408e-07
ADCY3	1.29828	0.000691106		1.89285	1.56595e-08
GSG2	1.34742	0.00153049		1.89388	3.63445e-07
CKAP2L	1.3332	0.000302903		1.89519	1.69265e-08
SLC27A2	1.36551	6.33338e-05		1.89936	5.49872e-09
CKS1B	1.33614	0.000408031		1.90278	2.71199e-08
KIF2C	1.36328	0.000794302		1.90338	1.92269e-07
BIRC5	1.37525	0.000223194		1.90512	4.14921e-08
CDC25A	1.35864	0.000179452		1.90716	1.70076e-08
PDSS1	1.45601	1.46276e-05		1.90929	1.11411e-08
DNMT1	1.26492	0.00328636		1.9095	4.47676e-08
PBK	1.35757	0.000442761		1.90954	6.0478e-08
APITD1	1.36307	0.000210179		1.91287	2.32631e-08
NUSAP1	1.34124	0.00156812		1.91971	2.31158e-07
CTPS	1.4642	0.000202626		1.922	3.56936e-07
C20ORF100	1.1818	0.014482		1.92352	7.5349e-09
MAD2L2	1.3773	6.22516e-05		1.92569	5.86263e-09
AMD1	1.20414	0.00511585		1.92871	2.9421e-09
RAD51C	1.24708	0.00345573		1.92974	1.61257e-08
SUV39H1	1.32478	0.00063076		1.93952	2.30135e-08
PHGDH	1.38002	0.000178879		1.93973	2.38068e-08
BARD1	1.1779	0.0430576		1.94251	1.05007e-07
ORC1L	1.49363	4.03823e-05		1.94448	6.82018e-08
LMNB2	1.26474	0.00186681		1.94649	1.01262e-08
PPIL5	1.35525	0.000136906		1.95071	6.21847e-09
RFWD3	1.43845	1.74808e-05		1.953	5.23033e-09
TTK	1.26996	0.00330373		1.95428	3.48568e-08
C16ORF75	1.32359	0.000262447		1.95757	4.59042e-09
NOLC1	1.34282	0.000118596		1.96149	2.85055e-09
CENPA	1.46668	1.56818e-05		1.96727	8.33401e-09
SPC25	1.46051	1.19062e-05		1.97673	4.53145e-09
BLM	1.27655	0.00292733		1.97808	2.90568e-08
LHX2	1.17668	0.0369913		1.98313	3.84616e-08
SLC29A1	1.48892	4.69548e-06		1.98376	2.78954e-09
HES6	1.39509	3.93575e-05		1.989	2.77105e-09
NOL5A	1.42072	0.000151314		1.99556	3.53619e-08
CDC20	1.44057	3.13358e-05		2.01498	6.02925e-09
LMNB1	1.40478	4.88708e-05		2.01795	3.69545e-09
FANCD2	1.45979	6.02842e-05		2.02209	2.22291e-08
CCDC34	1.46989	1.20615e-05		2.02477	3.54036e-09
KPNA2	1.28755	0.0111114		2.02595	4.50346e-07
SLC25A19	1.29173	0.00108508		2.0266	5.74064e-09
CEP55	1.46199	4.25184e-06		2.03985	6.75842e-10
FANCG	1.34244	0.000457807		2.04227	9.10806e-09
DUT	1.26814	0.00100418		2.04862	1.32518e-09
MAD2L1	1.45961	6.59756e-05		2.0585	1.74307e-08
ITPKA	1.47237	1.67795e-05		2.07085	3.60535e-09
RAD54L	1.34251	0.000149237		2.07098	1.24263e-09
RFC3	1.33113	0.000212812		2.07324	1.33286e-09
RFC5	1.28507	0.0019284		2.08004	7.01819e-09
C13ORF3	1.25985	0.0136373		2.09466	1.1402e-07
CENPK	1.45235	0.000987881		2.11222	4.38574e-07
OIP5	1.35443	0.000144741		2.12498	1.099e-09
PSMG1	1.4874	1.71412e-05		2.12631	3.20802e-09
LOC653874	1.24835	0.00762632		2.12867	1.22491e-08
MSH6	1.1225	0.153269		2.13391	2.58293e-08
C15ORF42	1.44513	4.81349e-05		2.13748	3.68719e-09
HIRIP3	1.34204	0.000273863		2.14574	1.50073e-09
DNAJC9	1.33709	0.000258699		2.14591	1.13562e-09
GPSM2	1.36307	0.0002426		2.15906	2.37769e-09
UBE2C	1.34149	0.000112125		2.16486	3.21355e-10
LOC81691	1.47774	8.60495e-06		2.17197	6.90832e-10
GINS3	1.41307	0.000190049		2.17475	7.25907e-09
C1ORF112	1.41117	0.00012005		2.17564	3.49449e-09
MCM7	1.32202	0.000303939		2.17717	6.05565e-10
CHAF1B	1.3123	0.000464795		2.19303	6.95129e-10
CENPL	1.45936	5.2609e-06		2.19509	1.84906e-10
CDC2	1.40047	2.51638e-05		2.20571	2.19538e-10
MCM3	1.32113	0.00058032		2.2182	1.16405e-09
LIG1	1.47176	0.000137076		2.22666	1.47507e-08
C1ORF135	1.25361	0.00291518		2.22773	8.84244e-10
STIL	1.20518	0.055419		2.22795	1.11919e-07
TIMELESS	1.38738	4.89639e-05		2.26495	2.1481e-10
POLQ	1.39292	5.37456e-05		2.27381	2.73755e-10
MCM6	1.31843	0.000433091		2.27444	4.03348e-10
CDCA4	1.3708	0.000147674		2.27583	5.47756e-10
TUBB	1.47171	4.05947e-06		2.2819	8.96239e-11
LOC731314	1.4063	4.39945e-05		2.2914	2.76973e-10
FAM83D	1.46834	3.62943e-05		2.31009	1.1129e-09
XRCC3	1.48413	5.33778e-05		2.31911	2.63807e-09
H2AFX	1.3869	0.000142094		2.32933	5.87862e-10
NCAPG2	1.39988	0.00037441		2.3616	3.08844e-09
LOC727761	1.35756	0.0011579		2.37805	4.34832e-09
KNTC1	1.31792	0.000855653		2.38165	5.4543e-10
MCM10	1.41583	0.000127886		2.38355	8.44433e-10
RAD51AP1	1.30206	0.00183483		2.39375	1.01377e-09
POLE2	1.27613	0.00214376		2.40367	3.84651e-10
HJURP	1.44169	6.56731e-05		2.45884	4.08903e-10
C16ORF59	1.43667	2.8818e-05		2.46144	1.10495e-10
RAMP1	1.36533	0.000153474		2.47449	1.09041e-10
C11ORF82	1.48811	1.62518e-05		2.47942	1.87541e-10
MCM5	1.41622	0.000140294		2.48624	4.79178e-10
CDT1	1.31865	0.000370564		2.51121	5.51412e-11
CENPM	1.36671	0.00027493		2.52936	1.96243e-10
KIFC1	1.16606	0.0513371		2.53443	5.75743e-10
TRIP13	1.48131	1.20567e-05		2.56041	6.20895e-11
CHEK1	1.40109	0.000159679		2.57069	2.08995e-10
ATAD2	1.44385	6.29283e-05		2.57246	1.94272e-10
ASF1B	1.24718	0.013056		2.58289	1.47203e-09
MCM2	1.3399	0.000254225		2.62805	3.3878e-11
PLK4	1.3503	0.000388455		2.63892	9.43495e-11
MELK	1.44701	7.92978e-06		2.65266	7.74478e-12
HIST1H4C	1.49057	1.8957e-05		2.67957	6.95559e-11
PRIM1	1.37345	0.000154829		2.7076	3.42339e-11
CCNE2	1.33879	0.000583297		2.72904	7.07377e-11
MCM4	1.32206	0.000536173		2.767	2.50317e-11
RFC4	1.37168	9.3561e-05		2.84299	7.0845e-12
CST5	-1.05371	0.466619		3.29726	6.55047e-12
E2F2	1.32916	0.000530956		3.29963	2.7162e-12
GINS2	1.36315	0.000280622		3.31438	3.34512e-12
CST1	1.23643	0.00817024		3.63549	2.09276e-12
H19	1.1653	0.0787025		5.36993	3.12417e-13
Genes significantly regulated by 1nM estrogen in both cell lines
	MCF7 Parental Cells			MCF7-ERβ Cells
Gene Symbol	Fold Change	PValue		Fold Change	PValue
IGFBP5	-5.18746	1.43427e-14		-10.8396	3.48521e-17
BCAS1	-4.86546	1.63775e-14		-6.10396	1.87055e-15
PPFIBP2	-4.7617	7.38687e-13		-6.52326	3.89838e-14
LOC652683	-4.29287	1.10608e-13		-2.94708	1.26087e-11
SPANXA2	-3.76909	5.16215e-13		-3.23787	3.54982e-12
TFPI	-3.73317	6.28159e-13		-3.66953	7.74208e-13
PMP22	-3.71763	6.60098e-14		-4.71711	4.4794e-15
EDG3	-3.61954	2.33521e-12		-3.81869	1.22381e-12
LOC145837	-3.4816	1.06117e-11		-5.11549	1.49464e-13
TARP	-3.37494	2.12881e-10		-3.69639	7.0349e-11
TM4SF1	-3.26377	4.52589e-13		-2.82884	3.4948e-12
MEG3	-2.9115	9.56115e-11		-2.9356	8.49436e-11
SYTL2	-2.8853	7.23754e-12		-3.62062	3.34229e-13
TIMP3	-2.73786	1.60758e-09		-3.71369	2.84815e-11
TNS3	-2.73279	2.89144e-10		-2.82263	1.78351e-10
TACC1	-2.7163	4.63609e-11		-2.48257	1.97978e-10
DLK1	-2.70474	3.87441e-11		-2.21577	1.17545e-09
INHBB	-2.68226	2.26912e-09		-2.77486	1.37114e-09
VTCN1	-2.61925	6.64325e-09		-2.70397	4.12356e-09
ABCC5	-2.58813	1.17937e-10		-3.48578	1.67502e-12
EFNA1	-2.56592	1.41426e-10		-2.6268	9.69572e-11
PLEKHF1	-2.54384	2.17975e-11		-2.46664	3.6732e-11
HS.60257	-2.52527	3.46006e-11		-4.84595	7.21773e-15
LITAF	-2.5069	3.18176e-09		-3.17478	1.00746e-10
PNPLA7	-2.49599	1.06628e-10		-3.93865	1.83735e-13
BIK	-2.49273	6.18281e-11		-3.02881	3.01463e-12
IER3	-2.48968	5.12603e-09		-3.62354	2.76964e-11
RAB26	-2.48107	1.41251e-08		-2.467	1.54627e-08
SPANXB1	-2.45484	5.0469e-11		-1.80305	2.70776e-08
ERBB2	-2.4258	5.87288e-11		-3.53743	2.19939e-13
SELENBP1	-2.41561	1.52951e-10		-2.71273	2.26654e-11
BAMBI	-2.40779	3.7264e-09		-2.96406	1.52752e-10
MXD4	-2.36999	3.01483e-10		-2.99472	7.36336e-12
KRT86	-2.36462	1.8876e-09		-2.69354	2.25501e-10
FLJ12993	-2.3357	1.01279e-08		-2.57683	2.02455e-09
DRAM	-2.3276	5.25454e-10		-2.35706	4.20089e-10
SPANXA1	-2.32151	6.40517e-11		-1.53629	1.0524e-06
UGT1A6	-2.30716	6.3273e-10		-2.76173	3.19664e-11
REEP5	-2.29466	5.38627e-11		-3.01741	6.12215e-13
TP53INP1	-2.28675	9.09564e-10		-3.05416	9.02323e-12
ID2	-2.28394	1.3958e-09		-2.23494	2.07518e-09
SLC12A2	-2.22696	8.19296e-10		-2.72151	2.67154e-11
HS.25318	-2.22661	2.19724e-09		-2.63829	1.20233e-10
TSC22D3	-2.21265	2.93961e-10		-3.32083	4.63852e-13
ID3	-2.18267	6.1514e-08		-2.47935	7.06185e-09
ECH1	-2.15636	1.96962e-09		-2.86827	1.58353e-11
YPEL3	-2.15267	6.40345e-08		-2.32723	1.61909e-08
HS.434957	-2.10925	1.22916e-08		-2.41961	1.02023e-09
GATA3	-2.10707	1.23825e-09		-2.63665	2.21849e-11
LOC162073	-2.10042	3.45574e-10		-2.56768	8.52837e-12
HIST1H2AC	-2.09313	6.11016e-10		-2.96443	1.53209e-12
BCAS3	-2.08817	6.46384e-09		-2.64017	1.01395e-10
SERPINB1	-2.0675	1.09901e-07		-1.65116	1.28446e-05
EFHD1	-2.05962	4.68327e-09		-1.87615	3.44966e-08
IGSF3	-2.05462	1.5579e-09		-2.19545	4.14141e-10
PLEKHF2	-2.03796	6.43387e-09		-3.02391	7.82992e-12
LOC338758	-2.03427	7.95822e-09		-2.29854	7.57445e-10
SIDT1	-2.03245	2.76724e-09		-2.43479	8.96493e-11
LYPD3	-2.02833	6.90498e-08		-2.69285	5.04179e-10
NPNT	-2.00356	5.3863e-09		-1.53235	4.11669e-06
KIAA0513	-1.98743	3.30845e-09		-2.28793	2.00478e-10
MB	-1.98071	3.55185e-09		-1.82469	2.27713e-08
SASH1	-1.97963	1.17264e-09		-2.17413	1.67212e-10
RBL2	-1.97939	5.7927e-09		-2.28667	3.30696e-10
RAP1GAP	-1.97711	3.24564e-08		-2.4068	7.91586e-10
LOC642035	-1.96316	5.3399e-07		-1.79064	3.51457e-06
HS.538610	-1.96046	1.93894e-07		-1.74576	2.32976e-06
BCAR3	-1.95899	1.00691e-07		-2.79589	2.00853e-10
RNF144B	-1.95882	2.9536e-08		-2.09199	7.70191e-09
RPRM	-1.95265	1.98037e-08		-1.94668	2.11495e-08
WDR21A	-1.95247	5.51333e-09		-3.12251	1.58679e-12
FLJ41603	-1.93432	3.78089e-08		-2.4213	5.13629e-10
FAM107B	-1.92969	4.01878e-07		-2.66632	1.3542e-09
CITED2	-1.92717	7.92005e-07		-1.58791	5.33093e-05
ARHGEF6	-1.92364	7.76842e-07		-2.00763	3.35361e-07
LOC648868	-1.91582	1.81483e-08		-2.70986	2.95916e-11
MYLIP	-1.90696	2.45995e-08		-1.93908	1.70606e-08
C1ORF115	-1.90075	1.24871e-08		-2.80598	9.53756e-12
FAM84B	-1.89953	7.33382e-07		-2.19828	4.47068e-08
PIB5PA	-1.89926	4.21161e-08		-2.07942	6.29741e-09
BCL6	-1.89653	6.52736e-09		-2.18429	3.33041e-10
FAM113B	-1.89623	3.28206e-08		-1.58664	2.63748e-06
SMAD3	-1.89584	7.0051e-09		-1.89422	7.14344e-09
ALDH4A1	-1.88482	5.47738e-09		-1.99385	1.55828e-09
ESR1	-1.88416	2.75523e-08		-2.2385	8.0799e-10
ACAA2	-1.88375	1.3409e-08		-1.75758	6.96449e-08
C3ORF57	-1.86793	4.00717e-07		-1.55103	3.1364e-05
KITLG	-1.86723	4.01348e-08		-1.77565	1.29567e-07
SDC4	-1.86051	9.33407e-08		-1.71087	6.65211e-07
GALNAC4S-6ST	-1.85647	3.04478e-08		-2.31207	3.46668e-10
HPS3	-1.84996	1.03119e-07		-2.02601	1.46901e-08
LDOC1	-1.84432	3.63579e-07		-2.28393	5.36584e-09
KIAA1370	-1.8412	9.7506e-08		-2.03804	1.09823e-08
HIST2H2AA3	-1.84048	3.41041e-08		-2.55459	5.63228e-11
CGN	-1.83819	3.19866e-08		-1.81338	4.4031e-08
SMPDL3A	-1.83703	1.91235e-08		-1.62128	4.62622e-07
HIST1H2BD	-1.82759	1.86503e-08		-2.57078	2.19906e-11
TGFB3	-1.82294	4.10109e-07		-2.18428	1.03841e-08
PBX1	-1.81963	5.40293e-08		-2.60846	4.956e-11
ACSL3	-1.81915	1.82592e-08		-2.3591	8.3658e-11
MEF2D	-1.80985	1.89175e-07		-2.10051	7.99143e-09
C17ORF58	-1.8058	1.5357e-08		-2.44376	3.07522e-11
NEU1	-1.80519	6.45907e-07		-2.23538	8.80435e-09
EFEMP1	-1.80519	1.13429e-08		-2.10142	3.7894e-10
FBP1	-1.80204	1.44142e-07		-1.97906	1.8086e-08
DDR1	-1.79997	5.4335e-08		-2.37032	1.89816e-10
CTDSP2	-1.79794	1.31287e-07		-2.17034	2.43093e-09
NPAL3	-1.79544	3.77658e-07		-1.91318	9.26045e-08
HS.568928	-1.79453	4.63925e-08		-1.90184	1.19958e-08
CXCR7	-1.78196	4.3062e-08		-2.89179	4.48452e-12
HIST2H2BE	-1.77683	4.59045e-08		-2.44046	6.73186e-11
MGC4677	-1.76819	3.56679e-07		-2.66021	1.41239e-10
KLF9	-1.76648	1.61416e-08		-2.08289	3.73535e-10
ID1	-1.76083	7.27553e-08		-2.45699	7.78573e-11
GPR81	-1.75079	2.36324e-07		-1.72374	3.45732e-07
ZNF467	-1.74794	4.26527e-08		-2.08862	7.45489e-10
TMEM150	-1.7415	1.2554e-06		-2.0083	5.73581e-08
PLEKHA6	-1.73985	1.30137e-07		-1.81551	4.63663e-08
SPDEF	-1.73776	5.21006e-07		-2.10119	8.45351e-09
ATP8B2	-1.73122	4.56568e-08		-2.00529	1.44929e-09
HIST1H4H	-1.73102	2.50541e-06		-2.46407	2.60972e-09
MGC42367	-1.72496	1.30897e-07		-1.72128	1.38174e-07
CD55	-1.72103	9.64718e-07		-1.89632	1.05908e-07
YPEL5	-1.71758	1.00013e-05		-2.4095	1.59505e-08
NDRG1	-1.71707	7.39995e-08		-2.42675	4.86747e-11
TMEM105	-1.71675	1.77675e-07		-1.94531	9.42481e-09
HS.571151	-1.71225	1.20619e-06		-2.05015	2.34193e-08
PROM2	-1.70335	6.97856e-07		-2.18535	3.19894e-09
LAMB2	-1.68874	3.85374e-05		-1.85581	5.60685e-06
C17ORF28	-1.68665	2.37591e-07		-2.27232	3.47814e-10
MANBA	-1.68487	2.41914e-07		-1.83484	2.94899e-08
SLC16A5	-1.68458	3.50142e-07		-2.17	1.23762e-09
HS.492187	-1.67368	9.43569e-06		-1.57883	3.763e-05
HS.105791	-1.67108	7.18829e-07		-1.88504	4.03892e-08
HIST1H3H	-1.66616	1.46287e-06		-2.53561	2.92327e-10
CMTM8	-1.66428	4.52672e-06		-2.00187	7.69859e-08
LRRC26	-1.66062	2.15169e-05		-1.98556	5.0951e-07
LOC124220	-1.65753	1.03617e-06		-1.68651	6.66554e-07
KIAA1467	-1.65661	6.47444e-07		-1.7859	9.90081e-08
LOC642299	-1.65108	1.92026e-06		-1.72455	6.53225e-07
PINK1	-1.65098	1.35474e-05		-1.75116	3.54356e-06
JARID1B	-1.64807	1.54477e-06		-2.62998	1.24426e-10
ELF3	-1.64696	1.11984e-05		-1.72342	3.90514e-06
KIAA1217	-1.63866	2.17182e-05		-2.01703	2.66185e-07
CMBL	-1.63712	5.52397e-07		-1.63658	5.57321e-07
CHES1	-1.63694	1.33515e-05		-1.5951	2.48843e-05
C9ORF46	-1.63668	2.0808e-06		-1.99112	2.22709e-08
COMT	-1.63642	4.87156e-07		-2.62084	2.69123e-11
SDC1	-1.63637	2.02151e-06		-1.7546	3.58379e-07
LASS6	-1.63452	1.4035e-06		-1.8868	4.39391e-08
C9ORF152	-1.62966	4.03556e-06		-2.24426	4.1304e-09
GPD1L	-1.62522	1.22688e-05		-1.61023	1.53699e-05
PRSS8	-1.61779	1.40743e-06		-1.83167	6.41184e-08
PXMP4	-1.61484	8.53819e-07		-1.81901	4.15617e-08
DKK1	-1.61429	2.77203e-05		-1.84861	1.35728e-06
FAM65A	-1.61136	4.35462e-07		-1.81355	2.0268e-08
ELFN2	-1.61037	5.02969e-06		-1.54301	1.54513e-05
C1ORF21	-1.60981	2.77059e-06		-1.77453	2.43353e-07
LOC644334	-1.6085	4.20205e-05		-1.87542	1.47776e-06
KIAA1688	-1.60303	1.02406e-06		-1.71648	1.68244e-07
GLTP	-1.60282	1.19735e-06		-1.98931	6.49574e-09
GSTM3	-1.60196	0.000140326		-1.65925	6.62152e-05
HEBP1	-1.59436	2.91113e-06		-2.08546	5.79225e-09
ZNF217	-1.59131	1.43219e-06		-1.98331	6.77744e-09
ERMP1	-1.59129	1.79982e-06		-2.44291	1.65405e-10
HIST3H2A	-1.58979	5.66292e-05		-1.78251	4.39539e-06
BTG1	-1.58913	3.28196e-06		-1.79041	1.63024e-07
TRAM2	-1.58639	1.92777e-05		-1.63961	8.57117e-06
TTC3	-1.58134	2.69991e-06		-1.69863	4.11471e-07
C5ORF39	-1.5803	1.36171e-05		-1.53284	3.00379e-05
GPR160	-1.57597	1.43152e-05		-1.84785	3.25962e-07
TSPAN9	-1.57477	4.41957e-07		-1.50574	1.7163e-06
ACSS1	-1.57354	4.89954e-06		-2.07612	7.70707e-09
SEMA4A	-1.56646	0.000101517		-1.64704	3.23232e-05
APP	-1.56585	1.32004e-06		-1.71766	1.07345e-07
C8ORF13	-1.56445	2.94632e-05		-1.5467	3.92984e-05
TBC1D9	-1.56104	1.80988e-05		-1.50269	4.93986e-05
C18ORF1	-1.56034	2.70057e-05		-1.95914	1.48422e-07
CORO2A	-1.5597	1.60622e-06		-1.58824	9.58675e-07
ADIPOR2	-1.5583	2.86639e-06		-1.94161	1.21257e-08
DCP2	-1.55812	3.46244e-06		-1.73229	2.11717e-07
PACSIN2	-1.5564	2.68745e-06		-1.71569	1.9756e-07
ERBB3	-1.55375	1.98799e-06		-1.67361	2.56953e-07
TACSTD2	-1.55373	2.75864e-06		-1.72838	1.60153e-07
TSPAN31	-1.55348	4.53483e-06		-2.0917	3.97525e-09
MYO1B	-1.55237	6.60854e-06		-1.56381	5.40279e-06
TUFT1	-1.55155	8.3646e-05		-1.5204	0.000136552
KIAA0323	-1.55104	2.33305e-06		-1.89321	1.43864e-08
C6ORF211	-1.5472	1.20812e-05		-1.52171	1.89832e-05
SIDT2	-1.54694	1.44217e-05		-1.50871	2.8398e-05
ZFHX3	-1.54235	5.11278e-06		-1.64959	8.22298e-07
CREB3L4	-1.54226	5.47744e-05		-1.93315	3.23823e-07
FLJ10986	-1.54218	3.1508e-06		-1.54708	2.87608e-06
OSBPL10	-1.54129	2.0619e-06		-1.59105	8.27458e-07
FAM62B	-1.53857	4.00426e-06		-1.93432	1.27365e-08
ATP2A3	-1.53512	3.19427e-06		-1.55996	2.01103e-06
CRABP2	-1.53051	1.60058e-06		-2.15707	3.72675e-10
HS.13291	-1.52949	6.11216e-06		-1.7933	9.59897e-08
SLC38A1	-1.52834	1.34573e-05		-1.92877	4.56625e-08
DYNLRB2	-1.52825	3.71155e-06		-1.74761	9.95773e-08
SUSD2	-1.52388	1.17274e-05		-2.68278	8.3002e-11
MKNK2	-1.52287	2.10464e-05		-2.27994	2.64859e-09
NEDD4L	-1.52171	8.96876e-06		-1.9524	1.86381e-08
RRAS	-1.52118	4.74665e-05		-1.86445	3.75416e-07
C5ORF41	-1.521	5.35158e-06		-1.57637	1.92942e-06
LMTK3	-1.51928	6.9031e-06		-1.60542	1.47401e-06
PRKCD	-1.5148	1.20321e-05		-1.83651	8.79271e-08
LOC647322	-1.51441	3.24679e-05		-1.65754	3.15011e-06
DOK4	-1.50889	2.24287e-06		-1.69447	8.2172e-08
RERE	-1.50559	1.79958e-05		-1.56874	5.78315e-06
IRX3	-1.5052	1.87362e-05		-1.88732	6.53099e-08
FOXA1	-1.50379	2.10948e-06		-1.82959	9.87511e-09
LIN7A	-1.50298	7.44563e-05		-1.50901	6.70757e-05
CYFIP2	-1.50178	1.39933e-05		-1.72108	3.67908e-07
TLE2	-1.50116	3.87805e-06		-1.84293	1.57617e-08
TMEM97	1.50077	1.58497e-05		1.8179	1.12514e-07
POLA2	1.50098	6.26396e-05		2.66579	5.06308e-10
TOP2A	1.50141	2.33675e-05		1.87369	9.19865e-08
CCNA2	1.50268	9.49404e-06		2.64886	4.56701e-11
CDCA8	1.50648	2.93236e-05		2.12818	9.9755e-09
LTB4DH	1.50664	1.40331e-05		1.54333	7.12604e-06
NAB2	1.50957	9.28302e-05		1.55634	4.30882e-05
RBBP8	1.5125	1.47658e-05		2.13762	4.39927e-09
TUBG1	1.51425	1.74368e-06		1.84697	8.09587e-09
EME1	1.51676	3.08397e-05		1.64906	3.5385e-06
SEPT3	1.51936	1.83288e-06		1.82216	1.33119e-08
PPP2R2C	1.52	3.17524e-06		1.78179	4.33237e-08
RNASEH2A	1.52146	2.11716e-06		2.49535	2.92436e-11
E2F7	1.52582	0.000276986		2.32456	6.81943e-08
WDR51A	1.52845	5.20884e-05		1.97763	1.44124e-07
RBP7	1.532	9.81364e-05		2.13227	8.30811e-08
GOLSYN	1.53219	1.02434e-05		1.54663	7.90151e-06
TSKU	1.53419	9.17258e-07		1.91147	2.76371e-09
CDKN3	1.53568	2.67717e-05		1.80463	5.21394e-07
CACYBP	1.54078	2.47142e-06		1.55019	2.07086e-06
TTL	1.54209	7.86764e-06		1.65301	1.23064e-06
PKMYT1	1.54297	1.04437e-05		2.87899	3.84642e-11
LMO1	1.54324	1.63237e-05		2.23134	4.47589e-09
AMFR	1.54606	7.85947e-06		1.56992	5.1705e-06
FAIM3	1.54936	3.19181e-06		1.99703	6.2125e-09
LOC647000	1.55176	2.17789e-06		2.1897	6.49783e-10
MGC40489	1.55189	1.30668e-06		1.76371	4.10648e-08
CDCA7	1.55197	7.33046e-06		3.37861	3.2846e-12
LOC198437	1.55478	1.18719e-05		1.67399	1.77481e-06
GLA	1.55483	1.24412e-06		1.55112	1.33435e-06
SGOL1	1.55643	1.69369e-06		2.17496	6.08904e-10
FAM57A	1.55679	4.68575e-06		1.85216	5.90948e-08
CENPN	1.5578	8.13906e-07		1.9741	1.97481e-09
SPC24	1.55795	3.39876e-06		2.60479	6.03575e-11
CAD	1.56095	3.85632e-06		1.65015	8.63017e-07
C3ORF26	1.56186	4.44778e-06		2.50304	1.76764e-10
UCHL5IP	1.56469	1.71781e-05		1.78765	6.79567e-07
FKBP5	1.56574	6.75353e-07		1.94436	2.64834e-09
UBE2T	1.5681	8.84672e-06		2.71226	1.33563e-10
RPS7	1.57052	1.75912e-06		1.67453	3.07912e-07
MTP18	1.57314	1.04457e-06		2.05222	1.5917e-09
UHRF1	1.57625	6.80238e-06		3.58174	2.45954e-12
TK1	1.58464	1.12567e-06		3.24029	1.11069e-12
CITED4	1.58968	8.18239e-05		1.55595	0.00013383
ASNS	1.59254	1.34489e-06		1.69393	2.59503e-07
RPRML	1.59333	4.53763e-06		2.21366	3.04717e-09
MOCS2	1.59639	8.02004e-07		1.53265	2.58446e-06
FEN1	1.60188	2.45473e-06		3.06248	9.12139e-12
LOC647993	1.60437	2.62703e-06		1.9359	2.91447e-08
YBX1	1.60705	5.51989e-07		1.81301	2.43139e-08
AURKB	1.6102	1.01603e-05		2.82469	2.08001e-10
HERC5	1.61092	3.12023e-06		1.52289	1.42139e-05
FAM64A	1.61356	7.54413e-07		1.85219	2.3253e-08
CDCA5	1.61418	1.52859e-06		3.63089	6.97022e-13
TYMS	1.61892	4.5469e-06		2.87538	6.86175e-11
TIAM1	1.62059	3.31329e-06		1.62123	3.27976e-06
NCAPG	1.62153	3.44616e-06		2.45244	6.20373e-10
RPL29	1.62447	2.13751e-07		1.85358	7.15571e-09
NPM3	1.62774	5.47209e-07		1.66022	3.21832e-07
RRM2	1.63616	1.02645e-06		4.68861	3.66713e-14
THBS1	1.63654	1.06055e-05		2.28763	1.06731e-08
ACAT2	1.64182	2.95906e-07		1.94449	4.67661e-09
CDC45L	1.64203	5.23984e-06		4.80042	2.56939e-13
EXO1	1.65077	5.39339e-07		2.37865	2.03832e-10
TUBA3D	1.66138	4.14234e-07		1.74122	1.24698e-07
NME1	1.66303	3.23527e-07		1.92573	9.27526e-09
CHPT1	1.67467	3.01152e-07		1.87993	1.79543e-08
SSTR2	1.67651	3.24229e-07		1.80623	5.07259e-08
LRIG1	1.68122	1.53226e-07		1.6311	3.46053e-07
MOCOS	1.68193	2.92485e-06		2.43442	1.72121e-09
MICB	1.68412	2.93005e-07		1.83297	3.64872e-08
CDCA2	1.68703	3.07346e-06		1.94163	1.34153e-07
SGK	1.69249	6.36492e-08		2.37702	3.90748e-11
MTHFD1L	1.71778	9.41531e-07		1.80393	2.98772e-07
SYTL4	1.71964	4.93164e-05		1.98966	3.01412e-06
HOXC6	1.72831	2.16257e-07		1.50923	8.33575e-06
RAI14	1.74769	5.09782e-08		2.1208	6.59392e-10
BRI3BP	1.76919	2.42481e-08		2.51971	1.72574e-11
SLC39A6	1.77412	5.43808e-07		1.92608	8.81393e-08
FSCN1	1.78066	2.02003e-06		2.5105	3.15005e-09
HS.440518	1.78334	3.63958e-08		1.53996	1.88213e-06
DEPDC6	1.78923	1.89971e-08		1.79061	1.8639e-08
LOC643150	1.80176	1.20215e-06		1.96272	1.98198e-07
TUBB6	1.80719	5.26e-08		1.78989	6.61861e-08
SGK3	1.81558	8.01646e-08		2.09879	3.52455e-09
CYP4F11	1.81995	1.34639e-07		1.9294	3.67056e-08
WFS1	1.82118	8.4369e-07		1.67842	5.37741e-06
TLN2	1.82956	6.0355e-08		1.54492	4.61835e-06
DEGS2	1.82972	2.36765e-07		2.57601	3.60063e-10
CUEDC1	1.83799	7.28146e-08		1.95118	1.93428e-08
HS.570308	1.84049	1.8396e-07		1.73889	6.82073e-07
HEY2	1.84382	5.54413e-08		1.68705	4.74795e-07
ADORA1	1.84768	2.18526e-08		1.81011	3.54814e-08
OSTF1	1.84825	3.92963e-08		2.0969	2.618e-09
PRSS23	1.8581	1.12815e-08		1.61631	3.95875e-07
NPY5R	1.86265	4.85858e-08		1.68447	5.42299e-07
C6ORF141	1.88099	4.30201e-07		1.8104	9.79748e-07
UNC119	1.88129	8.82449e-07		1.83918	1.41543e-06
CYP26B1	1.88497	2.64344e-08		2.55022	7.94966e-11
TNFRSF21	1.90689	3.82742e-07		1.94402	2.57517e-07
KIAA1881	1.91035	3.66991e-08		2.04744	8.51722e-09
OKL38	1.93925	3.86604e-09		1.51076	2.60099e-06
ANXA9	1.94215	2.57138e-07		1.65902	8.24559e-06
C1QTNF6	1.95273	1.40028e-08		1.64598	8.1845e-07
FAM46C	1.95834	1.68616e-09		2.02887	7.8191e-10
PAM	1.9732	2.07435e-08		1.81493	1.31222e-07
SLC22A5	1.97602	8.453e-09		1.85166	3.57114e-08
LOC399942	2.00764	7.03731e-09		3.98135	1.82e-13
TH	2.01214	1.27305e-09		2.12211	4.21808e-10
SLC7A5	2.01767	1.8741e-09		2.47667	3.79724e-11
NEIL2	2.0328	1.59647e-07		2.02365	1.74209e-07
RBM24	2.03354	1.11644e-08		1.60984	2.55677e-06
DKFZP761P0423	2.04306	2.21148e-08		1.87824	1.28488e-07
NR5A2	2.04374	5.63903e-09		2.09529	3.40785e-09
RERG	2.05711	3.00951e-08		2.01096	4.73122e-08
GAL	2.08092	3.45394e-09		2.77827	2.20355e-11
C9ORF95	2.08713	9.24546e-08		1.95235	3.39032e-07
C20ORF160	2.09527	1.11495e-07		2.54181	4.04166e-09
DPYSL4	2.09743	6.66908e-09		2.0555	9.97322e-09
TUBB3	2.1118	2.00753e-09		1.97887	7.66527e-09
SFXN2	2.12368	5.69296e-09		2.26757	1.65832e-09
LHX4	2.16199	9.43009e-10		1.97024	6.32125e-09
TFF3	2.18087	4.82078e-09		1.6207	3.38299e-06
PLAC1	2.1848	1.32473e-09		1.82879	5.63501e-08
FKBP4	2.19397	7.35654e-10		2.3836	1.60317e-10
GPR68	2.19865	1.33355e-09		2.53029	1.10694e-10
TMEM64	2.2132	9.60049e-10		1.88192	2.7219e-08
TIPARP	2.2522	1.35464e-09		2.22323	1.72195e-09
RET	2.30866	6.88323e-11		1.96238	1.82474e-09
SLC3A2	2.33349	2.3772e-10		1.79483	5.534e-08
CALCR	2.34695	5.37328e-10		1.83286	7.87898e-08
DHRS2	2.3766	1.86663e-10		4.0924	8.77398e-14
ALDOC	2.41266	2.18588e-11		2.20815	1.1271e-10
P4HA2	2.42274	3.2357e-10		1.90166	3.59038e-08
C6ORF126	2.42498	2.39798e-09		1.98139	9.90937e-08
SPINK4	2.46423	1.61359e-10		2.85036	1.59418e-11
HS.567759	2.50767	6.12706e-11		1.98203	5.28994e-09
CXXC5	2.50881	7.44914e-11		2.20121	7.72076e-10
NRIP1	2.54636	5.89307e-10		2.41089	1.45693e-09
TPD52L1	2.55047	9.05966e-12		2.7818	2.24199e-12
TFF1	2.55353	1.47284e-11		3.39058	2.25025e-13
RHOD	2.56013	2.73295e-10		1.64256	2.26168e-06
PDLIM3	2.57474	8.89139e-11		2.24303	9.77947e-10
KCNK6	2.63132	4.42491e-11		2.18107	1.18539e-09
HSPB8	2.63538	1.49332e-11		4.89871	5.59295e-15
LOC643161	2.68688	8.13017e-11		2.88549	2.76497e-11
IL17RB	2.69286	1.48417e-10		3.3776	6.0543e-12
FOXC1	2.69844	2.14302e-09		2.90907	7.19069e-10
CCNA1	2.76046	1.98352e-10		1.99859	5.55554e-08
IGFBP4	2.85391	1.06441e-10		3.57785	5.09947e-12
GREB1	2.85723	3.26359e-10		2.92932	2.28325e-10
CYP1B1	2.90058	6.8019e-11		2.9996	4.20901e-11
CELSR2	2.93573	4.02194e-12		3.07612	2.05709e-12
RAPGEFL1	2.98436	4.49931e-11		2.19319	6.62715e-09
SIAH2	3.23468	1.40393e-10		3.88711	1.47752e-11
MGP	3.25769	1.77335e-12		2.60964	4.61902e-11
SOX3	3.30864	1.09217e-12		3.77897	2.03733e-13
LOC388135	3.32667	1.75153e-09		5.31892	1.12667e-11
CXCL12	3.54889	1.89927e-13		3.35375	3.9411e-13
MGC16121	3.84259	9.01015e-13		2.62368	1.6481e-10
PGR	3.88156	4.86835e-12		3.5959	1.21006e-11
SERPINA3	4.01503	5.61815e-12		2.65019	1.32033e-09
PKIB	4.1867	5.10091e-14		4.72542	1.37856e-14
SUSD3	4.20427	3.06811e-13		4.78566	7.69291e-14
TUBB2B	6.01085	2.54344e-15		6.27544	1.72995e-15
FGFBP2	15.0625	5.44751e-19		10.6061	5.29776e-18
