# Supplementary material for: Estrogen receptor-beta sensitizes breast cancer cells to the anti-estrogenic actions of endoxifen
Source: Breast Cancer Res. 2011 Mar 10;13(2):R27. doi: 10.1186/bcr2844 (PMC3219188; doi:10.1186/bcr2844)
Supplement: Additional file 4 — Table indicating the genes determined to be significantly regulated by 1 nM estrogen + 40 nM Endoxifen in parental and ERβ expressing MCF7 cells. [file bcr2844-S4.XLS]

## Sheet: Sheet1
Additional File 4
Genes significantly regulated by 1nM estrogen + 40 nM Endoxifen only in parental MCF7 cells
	MCF7 Parental Cells			MCF7-ERβ Cells
Gene Symbol	Fold Change	PValue		Fold Change	PValue
ANXA9	-1.75031	2.39194e-06		-1.43415	0.000321064
CELSR2	-1.72779	1.02643e-07		-1.41739	3.01244e-05
ALDH3B2	-1.59914	7.42268e-07		-1.16433	0.0236772
MT2A	-1.59888	5.96543e-06		-1.39374	0.000265045
SLC16A3	-1.58439	7.10579e-06		-1.21803	0.0137866
SLC22A5	-1.54744	3.54993e-06		-1.44454	2.71928e-05
DPYSL4	-1.54627	8.28232e-06		-1.48939	2.36832e-05
MT1A	-1.51218	2.37955e-06		-1.36126	7.29157e-05
ENDOGL1	-1.50046	8.23199e-06		-1.3012	0.000752995
IL24	1.50171	2.63542e-06		1.07938	0.208574
TH	1.50965	2.05082e-06		1.32534	0.000158432
PGR	1.51975	5.86338e-05		-1.15999	0.075698
TUBA3E	1.53558	4.1354e-06		1.04081	0.539533
SDK2	1.53874	9.02769e-06		1.34137	0.000520106
THBS1	1.54908	4.10381e-05		1.1582	0.0818061
B4GALT1	1.56939	4.29855e-06		1.49312	1.74294e-05
HPGD	1.57885	0.00020555		1.03505	0.725574
GADD45G	1.57982	1.6563e-05		1.19424	0.03325
HSPB8	1.59013	7.05116e-07		1.22271	0.00395077
HS.159264	1.60837	0.00011801		1.45729	0.00105065
HLA-DRB1	1.62574	1.50449e-06		1.3071	0.00094722
OKL38	1.63339	2.70812e-07		1.24923	0.00162321
ADORA1	1.64164	4.22942e-07		1.26512	0.00147458
ASB13	1.749	3.1289e-07		1.4398	5.81413e-05
TUBA3D	1.76481	8.9493e-08		-1.00492	0.939072
SERPINA1	1.81915	2.2869e-08		1.28765	0.000656061
PAM	1.82363	1.17547e-07		1.47989	2.61115e-05
PODXL	2.10002	5.16375e-09		1.49127	1.90602e-05
ASCL1	2.6686	1.52301e-11		1.03026	0.631259
Genes significantly regulated by 1nM estrogen + 40 nM Endoxifen only in MCF7-ERβ cells
	MCF7 Parental Cells			MCF7-ERβ Cells
Gene Symbol	Fold Change	PValue		Fold Change	PValue
H19	-1.1993	0.0401938		-3.37421	5.09977e-11
CST5	-1.01478	0.837027		-2.92967	3.34278e-11
SOX3	-1.35798	0.000155546		-1.90375	1.40916e-08
LOC388135	-1.29469	0.0215819		-1.83358	1.74816e-05
A4GALT	-1.43753	8.67396e-05		-1.81711	2.00338e-07
FGD3	-1.40985	4.45877e-05		-1.80608	4.56131e-08
CST1	-1.22566	0.0106033		-1.71911	7.65871e-07
C8ORF46	-1.13811	0.174101		-1.66458	3.55177e-05
MAT1A	-1.07756	0.492727		-1.65815	0.000199074
PKIB	-1.39693	5.43193e-05		-1.61933	6.54702e-07
SGK	-1.19846	0.00575432		-1.61195	2.43084e-07
C14ORF132	-1.37101	0.00136073		-1.59179	3.11286e-05
LOC643150	-1.08565	0.316062		-1.55535	3.82339e-05
RERG	-1.40749	0.000270312		-1.55301	1.84327e-05
FSCN1	-1.27623	0.00811414		-1.5489	5.30036e-05
SGK3	-1.1573	0.0407536		-1.52562	7.23537e-06
DHRS2	-1.3469	0.000215665		-1.52044	4.88274e-06
TUBB3	-1.37193	0.000131582		-1.5157	6.09774e-06
MREG	-1.28007	0.00128998		-1.50184	7.9011e-06
DDR1	1.35765	0.000162739		1.50036	7.05688e-06
TMEM120B	1.39571	6.69239e-05		1.5319	3.87609e-06
APP	1.17189	0.0189165		1.54167	2.073e-06
CHPT1	1.3853	7.86036e-05		1.54632	2.68893e-06
HLA-DRB6	1.32892	0.000382818		1.55631	2.9516e-06
WWC1	1.32253	0.000595842		1.55764	4.23843e-06
SCIN	1.25647	0.0073789		1.57549	1.38213e-05
GDF15	-1.07906	0.325594		1.57773	1.3961e-05
IPO7	1.03108	0.670503		1.62528	3.11203e-06
TARP	1.14533	0.148781		1.62848	4.80965e-05
TIMP3	1.14875	0.120946		1.6894	1.12847e-05
LFNG	1.46498	4.403e-05		1.69768	8.54213e-07
ARHGEF3	1.48701	0.000206243		1.71531	6.98466e-06
Genes significantly regulated by 1nM estrogen + 40 nM Endoxifen in both cell lines
	MCF7 Parental Cells			MCF7-ERβ Cells
Gene Symbol	Fold Change	PValue		Fold Change	PValue
GPR68	-2.33402	4.43771e-10		-2.63536	5.71468e-11
TUBB2B	-2.31623	4.12972e-10		-2.52127	9.49645e-11
SUSD3	-2.17965	6.39061e-09		-1.61826	4.42262e-06
MGP	-2.09054	2.49983e-09		-2.21174	8.32288e-10
SERPINA3	-2.00637	1.17269e-08		-1.65966	9.44166e-07
FOXC1	-1.9921	1.90727e-07		-2.1589	4.11768e-08
FAM46C	-1.92036	8.92027e-09		-1.65567	3.31439e-07
GEM	-1.91523	2.04867e-08		-1.62826	1.04895e-06
ALDOC	-1.82088	3.00504e-07		-1.5069	3.31298e-05
CITED4	-1.8198	1.66232e-07		-2.3657	8.82323e-10
TGFA	-1.7478	3.23257e-08		-1.73698	3.78805e-08
IL17RB	-1.7081	1.65595e-05		-1.70564	1.7084e-05
SIAH2	-1.66813	1.79411e-06		-1.6765	1.58442e-06
CA12	-1.66318	4.0604e-07		-1.56394	2.17459e-06
SYTL4	-1.63607	5.02151e-06		-1.54178	2.29637e-05
FER1L3	-1.58739	3.48209e-07		-1.73809	2.91456e-08
LOC652968	-1.58242	5.40029e-05		-1.93823	6.50205e-07
GPER	-1.58215	4.72045e-05		-1.67072	1.32306e-05
C1QTNF6	-1.58101	3.34403e-06		-1.6982	5.16849e-07
MICB	-1.55649	3.73078e-06		-1.58482	2.26224e-06
CCNA1	-1.5131	0.000707364		-1.65894	0.000102447
SLC39A6	-1.5023	1.5281e-06		-1.72622	2.84067e-08
PDZK1	1.50295	4.44013e-06		1.84132	1.96427e-08
RAB30	1.53426	2.37631e-05		1.5395	2.17084e-05
IGFBP4	1.53556	3.01683e-05		1.6695	3.66595e-06
SNCA	1.57504	8.94657e-07		1.68306	1.43994e-07
TNS3	1.65149	7.52668e-07		1.67767	5.00721e-07
TLN2	1.65808	1.77841e-05		1.69516	1.07791e-05
ZNF185	1.68306	3.46062e-07		1.74619	1.36707e-07
INHBB	1.78585	3.36549e-08		1.84097	1.62201e-08
TMEM2	1.8194	2.50728e-08		1.89584	9.62563e-09
FHL2	1.82289	1.17103e-07		1.51326	1.36608e-05
DEGS2	1.84274	6.30366e-06		1.52591	0.000344868
FGFBP2	1.97461	2.45574e-09		1.64869	1.99206e-07
MAG	2.00317	3.40475e-08		1.75332	6.30563e-07
CXCR7	2.11227	1.32443e-09		1.75202	8.51226e-08
SLC7A2	2.21008	2.06395e-10		1.79527	1.88254e-08
KIF12	2.30864	9.77312e-10		2.0372	1.06703e-08
FCRLB	2.36683	2.10673e-09		1.92214	1.12089e-07
KRT13	2.70312	2.45874e-09		2.58994	4.70396e-09
CLIC3	2.75949	1.38079e-09		3.34211	1.00235e-10
PTGES	2.90295	9.92865e-11		2.4919	1.04106e-09
ATP4A	3.2242	1.20385e-10		4.09862	6.63763e-12
SLCO2A1	3.23583	2.28352e-11		2.62042	4.78747e-10
IER3	3.32364	2.55067e-12		1.97201	1.49379e-08
SPINK4	5.80206	4.09678e-15		4.48115	5.33513e-14
